# Supplementary material for: Exploring the Role of Immune Cells in Glioma: Causal Associations and Clinical Implications
Source: Int J Med Sci. 2025 Jun 12;22(12):2973–91. doi: 10.7150/ijms.116560 (PMC12244049; doi:10.7150/ijms.116560)
Supplement: Supplementary file 1 — Supplementary figure and tables. [file ijmsv22p2973s1.zip › Supplementary Tables.xlsx]

## Sheet: Table S1
Supplementary Table 1. A summary of the data for mendelian randomization analysis
Trait	Data source	PMID	Sample size	Population	Year
Immune cells	IEU OpenGWAS project	32929287	3757	European	2020
Glioma	FinnGen	36653562	314534	European	2023

## Sheet: Table S2
Supplementary Table 2. Characteristics of glioma samples in the CSUXY cohort
Characteristics	Sample(N=151)
Age
>50	65(43.05%)
≤50	86(56.95%)
Gender
Female	70(46.36%)
Male	81(53.64%)
Grade
I	4(2.65%)
II	38(25.17%)
III	24(15.89%)
IV	85(56.29%)
Histology
Astrocytoma	55(36.42%)
DMG	9(5.96%)
GBM	65(43.05%)
Oligodendroglioma	22(14.57%)
IDH status
Mut	50(33.11%)
WT	101(66.89%)
1p19q status
Codel	21(16.41%)
Non_Codel	107(83.59%)

## Sheet: Table S3
Supplementary Table 3: Detailed information of instrumental variables used in MR analyses about immune cells on glioma
exposure	SNP	effect_allele	other_allele	chr	pos	beta.exposure	beta.outcome	eaf.exposure	eaf.outcome	remove	pval.outcome	pval.exposure	steiger_dir	steiger_pval	F
IgD+ B cell %B cell || id:ebi-a-GCST90001391	rs10226722	C	T	7	68025695	0.1184	0.0302551	0.6006	0.6278	FALSE	0.705	3.83698e-06	TRUE	5.29658e-06	21.3906
IgD+ B cell %B cell || id:ebi-a-GCST90001391	rs11068290	T	C	12	110228055	0.3904	0.336974	0.0231	0.01227	FALSE	0.129578	1.486e-06	TRUE	3.73534e-06	23.2472
IgD+ B cell %B cell || id:ebi-a-GCST90001391	rs138919897	G	A	3	106834795	1.402	0.362775	0.0019	0.01636	FALSE	0.386432	2.986e-06	TRUE	5.28923e-06	21.8838
IgD+ B cell %B cell || id:ebi-a-GCST90001391	rs140191306	T	C	9	2570753	0.4421	0.293364	0.0179	0.01125	FALSE	0.571643	2.427e-06	TRUE	3.69113e-06	22.2904
IgD+ B cell %B cell || id:ebi-a-GCST90001391	rs148496020	A	T	17	51092001	-0.4088	0.31659	0.0193	0.01636	FALSE	0.63698	4.74799e-06	TRUE	6.77943e-06	20.9988
IgD+ B cell %B cell || id:ebi-a-GCST90001391	rs17405603	T	A	5	144608340	0.1542	0.00652154	0.284	0.3292	FALSE	0.938889	2.38298e-08	TRUE	2.95734e-08	31.2821
IgD+ B cell %B cell || id:ebi-a-GCST90001391	rs2450220	T	C	8	119323401	-0.152	0.316253	0.816	0.90184	FALSE	0.045713	1.65299e-06	TRUE	5.31239e-06	23.0352
IgD+ B cell %B cell || id:ebi-a-GCST90001391	rs4691917	G	A	4	164344795	0.9378	0.338578	0.9956	0.97955	FALSE	0.16074	6.10394e-07	TRUE	1.50288e-06	24.9627
IgD+ B cell %B cell || id:ebi-a-GCST90001391	rs72757888	T	C	1	233045963	0.5864	-0.00173958	0.01	0.06748	FALSE	0.991587	1.086e-06	TRUE	1.25077e-06	23.8398
IgD+ B cell %B cell || id:ebi-a-GCST90001391	rs72952600	G	C	6	114522609	0.49	0.134552	0.0142	0.0409	FALSE	0.577283	2.83302e-06	TRUE	4.28714e-06	21.9867
IgD+ B cell %B cell || id:ebi-a-GCST90001391	rs73426855	C	T	17	77637123	-0.174	-0.0192115	0.1471	0.2188	FALSE	0.838967	6.07995e-07	TRUE	7.80237e-07	24.9713
IgD+ B cell %B cell || id:ebi-a-GCST90001391	rs9265870	G	A	6	31312892	0.1454	0.0113792	0.4718	0.3548	FALSE	0.905012	1.92398e-06	TRUE	2.32426e-06	22.7412
IgD+ CD38+ B cell Absolute Count || id:ebi-a-GCST90001392	rs11159480	T	G	14	81466662	-0.1526	0.0172858	0.8166	0.8425	FALSE	0.886497	2.399e-06	TRUE	2.91735e-06	22.3205
IgD+ CD38+ B cell Absolute Count || id:ebi-a-GCST90001392	rs116285595	T	C	1	200858159	0.6503	-0.0021922	0.0068	0.01738	FALSE	0.997447	4.44396e-06	TRUE	5.02015e-06	21.121
IgD+ CD38+ B cell Absolute Count || id:ebi-a-GCST90001392	rs12036556	T	C	1	99149370	0.3487	0.403287	0.0265	0.01738	FALSE	0.132128	2.714e-06	TRUE	6.63397e-06	22.079
IgD+ CD38+ B cell Absolute Count || id:ebi-a-GCST90001392	rs1294253	C	T	1	233503875	-0.1382	0.0797427	0.7254	0.7791	FALSE	0.422272	2.1e-07	TRUE	3.84611e-07	27.0337
IgD+ CD38+ B cell Absolute Count || id:ebi-a-GCST90001392	rs140380950	C	T	2	105587803	-0.3568	0.336866	0.0368	0.01636	FALSE	0.684581	1.567e-08	TRUE	2.3784e-08	32.1159
IgD+ CD38+ B cell Absolute Count || id:ebi-a-GCST90001392	rs143397127	C	T	7	12847391	-0.4626	0.676393	0.0157	0.0184	FALSE	0.469897	1.41599e-06	TRUE	2.3604e-06	23.3369
IgD+ CD38+ B cell Absolute Count || id:ebi-a-GCST90001392	rs146959444	C	T	1	167027268	1.249	0.37772	0.0023	0.0184	FALSE	0.163287	1.287e-06	TRUE	3.02326e-06	23.5455
IgD+ CD38+ B cell Absolute Count || id:ebi-a-GCST90001392	rs16868356	C	T	8	102770464	0.4146	-0.567205	0.0198	0.01431	FALSE	0.232056	1.226e-06	TRUE	2.63393e-06	23.6133
IgD+ CD38+ B cell Absolute Count || id:ebi-a-GCST90001392	rs2395904	G	T	8	130617819	-0.1279	-0.113791	0.2657	0.2822	FALSE	0.190176	1.69001e-06	TRUE	3.76746e-06	23.0155
IgD+ CD38+ B cell Absolute Count || id:ebi-a-GCST90001392	rs374727947	G	T	3	163801921	0.6111	-0.0373339	0.0098	0.01329	FALSE	0.926496	3.02197e-06	TRUE	3.59478e-06	21.8612
IgD+ CD38+ B cell Absolute Count || id:ebi-a-GCST90001392	rs61878035	A	G	11	15328898	0.1453	0.0265079	0.1886	0.2699	FALSE	0.774	2.24202e-06	TRUE	2.97549e-06	22.4295
IgD+ CD38+ B cell Absolute Count || id:ebi-a-GCST90001392	rs733555	T	G	2	16464227	-0.1396	-0.087248	0.2637	0.3671	FALSE	0.261355	2.85299e-07	TRUE	6.13595e-07	26.4576
IgD+ CD38+ B cell Absolute Count || id:ebi-a-GCST90001392	rs76112278	A	G	4	15915069	-0.4579	0.0654918	0.0194	0.0184	FALSE	0.831711	1.09099e-07	TRUE	1.43752e-07	28.3165
IgD+ CD38+ B cell Absolute Count || id:ebi-a-GCST90001392	rs76608654	C	T	16	55450479	0.2489	0.172944	0.0494	0.06339	FALSE	0.312599	4.56405e-06	TRUE	8.58325e-06	21.0654
IgD+ CD38+ B cell Absolute Count || id:ebi-a-GCST90001392	rs7667070	C	T	4	38379833	-0.2956	0.0978773	0.0361	0.03272	FALSE	0.606271	2.36298e-06	TRUE	3.5057e-06	22.3405
IgD+ CD38+ B cell Absolute Count || id:ebi-a-GCST90001392	rs78188887	G	A	2	155636739	1.533	0.227362	0.0014	0.01329	FALSE	0.340305	1.80198e-06	TRUE	3.37835e-06	22.8643
IgD+ CD38+ B cell Absolute Count || id:ebi-a-GCST90001392	rs78658073	A	G	5	498773	1.665	-0.234487	0.001	0.02147	FALSE	0.400453	4.385e-06	TRUE	7.53982e-06	21.1549
IgD+ CD38+ B cell Absolute Count || id:ebi-a-GCST90001392	rs80330977	A	G	5	158276610	-0.2576	0.428633	0.0814	0.07055	FALSE	0.010087	6.158e-09	TRUE	3.6606e-08	33.9355
IgD+ CD38dim B cell %B cell || id:ebi-a-GCST90001393	rs2301101	G	T	5	83420407	-0.187	-0.207023	0.1097	0.08487	FALSE	0.190194	2.93501e-06	TRUE	6.5011e-06	21.9213
IgD+ CD38dim B cell %B cell || id:ebi-a-GCST90001393	rs329966	G	A	19	53070617	-0.1265	0.0454643	0.5425	0.6718	FALSE	0.577387	2.90402e-07	TRUE	4.55805e-07	26.4215
IgD+ CD38dim B cell %B cell || id:ebi-a-GCST90001393	rs34157595	C	T	17	49200947	0.1327	0.0619516	0.3154	0.3865	FALSE	0.438419	7.23303e-07	TRUE	1.25576e-06	24.6459
IgD+ CD38dim B cell %B cell || id:ebi-a-GCST90001393	rs4811007	G	A	20	48839604	0.1261	0.0438333	0.4837	0.5051	FALSE	0.568506	3.12702e-07	TRUE	4.99404e-07	26.2547
IgD+ CD38dim B cell %B cell || id:ebi-a-GCST90001393	rs61912200	A	T	12	1637126	1.216	0.400556	0.0022	0.01125	FALSE	0.0732555	4.81903e-06	TRUE	1.32012e-05	20.9767
IgD+ CD38dim B cell %B cell || id:ebi-a-GCST90001393	rs6835759	G	A	4	170328209	0.1189	-0.0176023	0.4701	0.3456	FALSE	0.836741	1.79498e-06	TRUE	2.2723e-06	22.875
IgD+ CD38dim B cell %B cell || id:ebi-a-GCST90001393	rs78269238	T	C	14	65673804	-0.2771	0.380749	0.0582	0.04192	FALSE	0.159607	2.34498e-07	TRUE	5.94864e-07	26.8366
IgD+ CD38dim B cell %B cell || id:ebi-a-GCST90001393	rs78958229	T	C	21	39363957	0.2934	1.09494	0.044	0.02965	FALSE	0.0174064	7.21705e-07	TRUE	2.94181e-06	24.6459
IgD+ CD38dim B cell Absolute Count || id:ebi-a-GCST90001394	rs116851238	T	C	10	33792014	-0.4319	-0.768186	0.0176	0.01227	FALSE	0.137232	1.64399e-06	TRUE	4.05613e-06	23.0498
IgD+ CD38dim B cell Absolute Count || id:ebi-a-GCST90001394	rs12197153	A	G	6	100821460	2.216	-0.13611	0.0007	0.03885	FALSE	0.32387	5.95895e-07	TRUE	1.1721e-06	25.0113
IgD+ CD38dim B cell Absolute Count || id:ebi-a-GCST90001394	rs12799241	A	G	11	119980729	0.13	-0.19561	0.2619	0.1994	FALSE	0.0456489	1.99301e-06	TRUE	6.3373e-06	22.6757
IgD+ CD38dim B cell Absolute Count || id:ebi-a-GCST90001394	rs12906621	A	G	15	37177413	0.1764	0.302048	0.1091	0.1217	FALSE	0.0133193	3.91102e-06	TRUE	1.52858e-05	21.3576
IgD+ CD38dim B cell Absolute Count || id:ebi-a-GCST90001394	rs141880653	T	C	5	166970737	1.849	0.887517	0.001	0.01329	FALSE	0.0713789	3.49004e-06	TRUE	9.78912e-06	21.5936
IgD+ CD38dim B cell Absolute Count || id:ebi-a-GCST90001394	rs143176410	C	G	16	84305239	1.912	-0.362537	0.001	0.01329	FALSE	0.44142	1.185e-06	TRUE	2.03409e-06	23.6816
IgD+ CD38dim B cell Absolute Count || id:ebi-a-GCST90001394	rs143397127	C	T	7	12847391	-0.4549	0.676393	0.0157	0.0184	FALSE	0.469897	2.37602e-06	TRUE	3.91789e-06	22.3326
IgD+ CD38dim B cell Absolute Count || id:ebi-a-GCST90001394	rs147207149	G	A	5	128786753	0.6732	-0.00696149	0.0075	0.02556	FALSE	0.981713	1.78398e-06	TRUE	2.04381e-06	22.8929
IgD+ CD38dim B cell Absolute Count || id:ebi-a-GCST90001394	rs1510970	A	G	5	118216738	-0.1966	-0.135039	0.087	0.1299	FALSE	0.195033	3.57001e-06	TRUE	7.72649e-06	21.5608
IgD+ CD38dim B cell Absolute Count || id:ebi-a-GCST90001394	rs17056318	C	T	5	158285953	-0.2225	0.428383	0.081	0.07055	FALSE	0.0101181	5.37403e-07	TRUE	2.47029e-06	25.2149
IgD+ CD38dim B cell Absolute Count || id:ebi-a-GCST90001394	rs2395904	G	T	8	130617819	-0.1253	-0.113791	0.2657	0.2822	FALSE	0.190176	3.02503e-06	TRUE	6.70548e-06	21.8591
IgD+ CD38dim B cell Absolute Count || id:ebi-a-GCST90001394	rs283340	C	T	8	70193536	0.1175	-0.110427	0.5621	0.5399	FALSE	0.158359	1.128e-06	TRUE	2.70007e-06	23.7904
IgD+ CD38dim B cell Absolute Count || id:ebi-a-GCST90001394	rs34764986	C	T	20	59926554	-0.2175	0.206439	0.0699	0.02863	FALSE	0.365429	3.31497e-06	TRUE	5.97115e-06	21.682
IgD+ CD38dim B cell Absolute Count || id:ebi-a-GCST90001394	rs4792571	T	G	17	14931234	0.1093	-0.140792	0.4699	0.4172	FALSE	0.0678313	4.41804e-06	TRUE	1.23637e-05	21.1437
IgD+ CD38dim B cell Absolute Count || id:ebi-a-GCST90001394	rs655580	A	G	19	53039110	0.1183	-0.0600427	0.4571	0.3456	FALSE	0.458365	7.70495e-07	TRUE	1.32688e-06	24.5004
IgD+ CD38dim B cell Absolute Count || id:ebi-a-GCST90001394	rs75474045	A	G	13	72428296	0.5528	0.0834061	0.0126	0.01943	FALSE	0.764147	2.08502e-07	TRUE	2.87861e-07	27.0439
IgD+ CD38- B cell %B cell || id:ebi-a-GCST90001395	rs10254361	T	G	7	119564205	0.1333	0.0562163	0.2404	0.2362	FALSE	0.508179	4.40099e-06	TRUE	6.93314e-06	21.1429
IgD+ CD38- B cell %B cell || id:ebi-a-GCST90001395	rs10444793	A	G	15	44517689	-0.4608	0.00726792	0.018	0.03988	FALSE	0.980956	4.34901e-07	TRUE	5.05113e-07	25.6302
IgD+ CD38- B cell %B cell || id:ebi-a-GCST90001395	rs113398446	C	A	6	161871755	0.1793	0.0293366	0.1687	0.2229	FALSE	0.771394	3.91201e-08	TRUE	5.46065e-08	30.3244
IgD+ CD38- B cell %B cell || id:ebi-a-GCST90001395	rs1512044	A	G	3	188624425	0.202	-0.00667897	0.1084	0.09305	FALSE	0.965824	2.07e-07	TRUE	2.4449e-07	27.0764
IgD+ CD38- B cell %B cell || id:ebi-a-GCST90001395	rs181771926	A	G	16	52294553	-0.5276	-0.101282	0.0126	0.01329	FALSE	0.814133	1.73002e-06	TRUE	2.2058e-06	22.9633
IgD+ CD38- B cell %B cell || id:ebi-a-GCST90001395	rs329966	G	A	19	53070617	0.1246	0.0454643	0.5425	0.6718	FALSE	0.577387	3.62702e-07	TRUE	5.72165e-07	25.9704
IgD+ CD38- B cell %B cell || id:ebi-a-GCST90001395	rs73909843	C	T	20	49554764	-0.2138	0.237551	0.0764	0.09714	FALSE	0.112761	4.00904e-06	TRUE	1.00044e-05	21.3325
IgD+ CD38- B cell %B cell || id:ebi-a-GCST90001395	rs77762131	C	G	14	96205838	0.3388	0.239541	0.045	0.02454	FALSE	0.572453	4.101e-09	TRUE	7.04914e-09	34.7419
IgD+ CD38- B cell %B cell || id:ebi-a-GCST90001395	rs78009119	G	T	5	136421498	-0.4914	0.132345	0.0137	0.01636	FALSE	0.86636	3.88401e-06	TRUE	4.80752e-06	21.37
IgD+ CD38- B cell %B cell || id:ebi-a-GCST90001395	rs80032720	A	G	6	32384933	0.2539	0.559369	0.0734	0.02352	FALSE	0.439766	3.08901e-06	TRUE	5.17694e-06	21.8316
IgD+ CD38- B cell Absolute Count || id:ebi-a-GCST90001396	rs1158784	T	A	6	32758761	0.174	0.0914017	0.1554	0.2587	FALSE	0.27078	4.88405e-06	TRUE	9.49221e-06	20.9557
IgD+ CD38- B cell Absolute Count || id:ebi-a-GCST90001396	rs12216018	T	C	6	130514590	-0.1686	0.0777938	0.1415	0.1861	FALSE	0.394179	2.988e-06	TRUE	5.2155e-06	21.8971
IgD+ CD38- B cell Absolute Count || id:ebi-a-GCST90001396	rs12874404	G	A	13	108993494	0.1363	-0.0155157	0.3256	0.06237	FALSE	0.940621	3.41602e-07	TRUE	4.1339e-07	26.0792
IgD+ CD38- B cell Absolute Count || id:ebi-a-GCST90001396	rs146687492	T	G	11	125619694	-0.3372	0.0530648	0.0291	0.01943	FALSE	0.763394	4.76903e-06	TRUE	6.26325e-06	20.9846
IgD+ CD38- B cell Absolute Count || id:ebi-a-GCST90001396	rs1529727	G	T	19	11164067	0.1176	-0.0336777	0.5581	0.5041	FALSE	0.663364	3.20701e-06	TRUE	4.5161e-06	21.7605
IgD+ CD38- B cell Absolute Count || id:ebi-a-GCST90001396	rs62235484	A	G	21	41083050	0.4628	0.0924819	0.0175	0.02556	FALSE	0.574122	8.58005e-07	TRUE	1.33136e-06	24.3019
IgD+ CD38- B cell Absolute Count || id:ebi-a-GCST90001396	rs77762131	C	G	14	96205838	0.3229	0.239541	0.045	0.02454	FALSE	0.572453	2.85299e-08	TRUE	4.7489e-08	30.9302
IgD+ CD38- B cell Absolute Count || id:ebi-a-GCST90001396	rs79207264	A	G	3	96406408	0.1854	0.175061	0.1184	0.09305	FALSE	0.343802	2.73602e-06	TRUE	5.0041e-06	22.0752
Unswitched memory B cell %B cell || id:ebi-a-GCST90001397	rs12539793	T	C	7	25971860	-0.5404	-0.146073	0.0115	0.08793	FALSE	0.324621	2.47002e-06	TRUE	4.61605e-06	22.2751
Unswitched memory B cell %B cell || id:ebi-a-GCST90001397	rs138380722	A	G	20	56790125	-1.906	-0.00836493	0.0007	0.01534	FALSE	0.975405	4.94197e-06	TRUE	5.64034e-06	20.9218
Unswitched memory B cell %B cell || id:ebi-a-GCST90001397	rs143553941	C	G	12	109368119	0.5187	-0.220076	0.013	0.02045	FALSE	0.515375	2.093e-06	TRUE	3.36067e-06	22.5625
Unswitched memory B cell %B cell || id:ebi-a-GCST90001397	rs143666202	A	G	14	77579227	0.2759	-0.0238267	0.0503	0.07157	FALSE	0.837322	1.957e-06	TRUE	2.47558e-06	22.7063
Unswitched memory B cell %B cell || id:ebi-a-GCST90001397	rs146430312	T	G	1	236060214	1.017	0.3252	0.0027	0.04397	FALSE	0.0326588	4.87203e-06	TRUE	1.58367e-05	20.9485
Unswitched memory B cell %B cell || id:ebi-a-GCST90001397	rs1596383	A	G	18	7993103	0.1208	-0.00867623	0.6259	0.6391	FALSE	0.912491	3.06302e-06	TRUE	3.67121e-06	21.838
Unswitched memory B cell %B cell || id:ebi-a-GCST90001397	rs1679013	T	C	9	22206987	-0.1252	0.0287602	0.5945	0.4724	FALSE	0.712595	9.97103e-07	TRUE	1.38941e-06	24.0119
Unswitched memory B cell %B cell || id:ebi-a-GCST90001397	rs17006489	G	A	2	28304630	-0.1728	-0.034184	0.1354	0.1063	FALSE	0.765916	4.976e-06	TRUE	6.49938e-06	20.909
Unswitched memory B cell %B cell || id:ebi-a-GCST90001397	rs1883832	C	T	20	44746982	-0.1236	-0.210407	0.6318	0.7403	FALSE	0.0152574	4.23701e-06	TRUE	1.58227e-05	21.2383
Unswitched memory B cell %B cell || id:ebi-a-GCST90001397	rs1930922	G	A	9	93297086	-0.137	-0.128112	0.2419	0.2822	FALSE	0.138033	3.54797e-06	TRUE	8.45899e-06	21.5674
Unswitched memory B cell %B cell || id:ebi-a-GCST90001397	rs45608038	G	A	2	73679013	0.294	-0.343946	0.0421	0.0184	FALSE	0.094393	2.80698e-06	TRUE	7.4498e-06	22.0148
Unswitched memory B cell %B cell || id:ebi-a-GCST90001397	rs4710879	T	C	6	170426027	-0.1204	-0.0569508	0.5621	0.6196	FALSE	0.469532	2.03301e-06	TRUE	3.34414e-06	22.6471
Unswitched memory B cell %B cell || id:ebi-a-GCST90001397	rs72844588	A	G	2	138420154	0.2054	-0.0329858	0.0913	0.1513	FALSE	0.759488	2.31398e-06	TRUE	3.06909e-06	22.3883
Unswitched memory B cell %B cell || id:ebi-a-GCST90001397	rs73032183	C	T	6	169456830	0.1675	-0.0577887	0.1509	0.1176	FALSE	0.700964	1.852e-06	TRUE	2.56014e-06	22.8247
Unswitched memory B cell %B cell || id:ebi-a-GCST90001397	rs73192651	T	C	13	50212885	0.5551	-0.301605	0.02	0.01329	FALSE	0.316752	7.31493e-10	TRUE	1.73329e-09	38.1346
Unswitched memory B cell %B cell || id:ebi-a-GCST90001397	rs7322292	T	C	13	51370899	-0.1256	-0.113263	0.3275	0.4172	FALSE	0.144107	2.61403e-06	TRUE	6.27506e-06	22.1453
Unswitched memory B cell %B cell || id:ebi-a-GCST90001397	rs75766272	T	C	1	8009985	-0.4409	0.288165	0.0201	0.03374	FALSE	0.0586786	4.15002e-07	TRUE	1.34932e-06	25.7123
Unswitched memory B cell %B cell || id:ebi-a-GCST90001397	rs77201712	C	T	2	157311822	0.2907	0.0392082	0.0392	0.07873	FALSE	0.786881	4.38995e-06	TRUE	5.68562e-06	21.1437
Unswitched memory B cell %B cell || id:ebi-a-GCST90001397	rs77762131	C	G	14	96205838	0.3067	0.239541	0.045	0.02454	FALSE	0.572453	1.457e-07	TRUE	2.34338e-07	27.7513
Unswitched memory B cell Absolute Count || id:ebi-a-GCST90001398	rs112839090	A	G	12	119727983	-0.1468	0.0410821	0.1972	0.1278	FALSE	0.740343	2.18902e-06	TRUE	2.96354e-06	22.4828
Unswitched memory B cell Absolute Count || id:ebi-a-GCST90001398	rs11657118	C	T	17	2714118	-0.1112	-0.0726588	0.475	0.4724	FALSE	0.354938	4.20998e-06	TRUE	7.47957e-06	21.2547
Unswitched memory B cell Absolute Count || id:ebi-a-GCST90001398	rs118092259	G	T	8	89432719	-0.2912	-0.481141	0.0414	0.01431	FALSE	0.255513	4.00101e-06	TRUE	8.0322e-06	21.3243
Unswitched memory B cell Absolute Count || id:ebi-a-GCST90001398	rs12874404	G	A	13	108993494	0.1523	-0.0155157	0.3256	0.06237	FALSE	0.940621	8.62303e-09	TRUE	1.06239e-08	33.3059
Unswitched memory B cell Absolute Count || id:ebi-a-GCST90001398	rs143666202	A	G	14	77579227	0.268	-0.0238267	0.0502	0.07157	FALSE	0.837322	2.711e-06	TRUE	3.40249e-06	22.0832
Unswitched memory B cell Absolute Count || id:ebi-a-GCST90001398	rs145371905	T	G	13	70325772	0.4126	-0.432442	0.0194	0.01125	FALSE	0.428186	3.42997e-06	TRUE	5.78065e-06	21.6328
Unswitched memory B cell Absolute Count || id:ebi-a-GCST90001398	rs557577736	G	A	13	46224092	1.924	0.220789	0.001	0.01227	FALSE	0.660327	6.08793e-07	TRUE	8.81008e-07	24.987
Unswitched memory B cell Absolute Count || id:ebi-a-GCST90001398	rs6032660	A	G	20	44730245	-0.1345	-0.207387	0.6359	0.7434	FALSE	0.0163245	3.65797e-07	TRUE	1.59093e-06	25.9363
Unswitched memory B cell Absolute Count || id:ebi-a-GCST90001398	rs73192651	T	C	13	50212885	0.4968	-0.301605	0.02	0.01329	FALSE	0.316752	2.09402e-08	TRUE	4.54225e-08	31.5477
Unswitched memory B cell Absolute Count || id:ebi-a-GCST90001398	rs77762131	C	G	14	96205838	0.3067	0.239541	0.045	0.02454	FALSE	0.572453	8.86605e-08	TRUE	1.44006e-07	28.7197
Unswitched memory B cell Absolute Count || id:ebi-a-GCST90001398	rs8014978	C	T	14	94936964	-0.123	0.0248742	0.5737	0.4673	FALSE	0.752877	6.71104e-07	TRUE	9.14967e-07	24.7779
IgD- CD27- B cell %B cell || id:ebi-a-GCST90001399	rs11086984	T	C	20	44511627	-0.1811	-0.12244	0.1514	0.1084	FALSE	0.294534	2.36799e-07	TRUE	4.95296e-07	26.8039
IgD- CD27- B cell %B cell || id:ebi-a-GCST90001399	rs116473015	T	C	2	147859010	0.3455	0.176197	0.029	0.02249	FALSE	0.629515	3.14101e-06	TRUE	4.55129e-06	21.7929
IgD- CD27- B cell %B cell || id:ebi-a-GCST90001399	rs11658240	G	A	17	80484139	-0.1678	0.149813	0.1362	0.1074	FALSE	0.218739	2.76599e-06	TRUE	5.8742e-06	22.0432
IgD- CD27- B cell %B cell || id:ebi-a-GCST90001399	rs2250246	G	A	12	6553016	0.1466	-0.173444	0.5339	0.5798	FALSE	0.028165	2.12501e-09	TRUE	1.04718e-08	36.0393
IgD- CD27- B cell %B cell || id:ebi-a-GCST90001399	rs35574803	C	T	3	32533246	-0.3526	0.415009	0.0562	0.02454	FALSE	0.24887	5.92243e-11	TRUE	1.66036e-10	43.0977
IgD- CD27- B cell %B cell || id:ebi-a-GCST90001399	rs35661323	T	C	7	44284783	0.1158	0.0242507	0.5505	0.3916	FALSE	0.755943	4.73097e-06	TRUE	6.24741e-06	20.9994
IgD- CD27- B cell %B cell || id:ebi-a-GCST90001399	rs4810485	G	T	20	44747947	0.3898	-0.207934	0.6314	0.7403	FALSE	0.0164483	7.1978e-50	TRUE	3.64999e-48	227.385
IgD- CD27- B cell %B cell || id:ebi-a-GCST90001399	rs6073079	A	G	20	42024537	0.1776	-0.0881208	0.12	0.1063	FALSE	0.577101	2.21299e-06	TRUE	3.34298e-06	22.4776
IgD- CD27- B cell %B cell || id:ebi-a-GCST90001399	rs7224129	A	G	17	38075426	-0.1297	-0.07172	0.4751	0.4734	FALSE	0.35415	2.61e-06	TRUE	4.77701e-06	22.1473
IgD- CD27- B cell %B cell || id:ebi-a-GCST90001399	rs72897237	C	T	18	37553257	0.4671	0.306387	0.0161	0.02658	FALSE	0.410501	1.69699e-06	TRUE	2.97158e-06	22.9845
IgD- CD27- B cell %B cell || id:ebi-a-GCST90001399	rs79430021	A	G	4	25037515	0.7602	-1.11307	0.006	0.01431	FALSE	0.415	3.80697e-06	TRUE	6.46469e-06	21.4343
IgD+ B cell Absolute Count || id:ebi-a-GCST90001400	rs11638959	A	G	15	25171150	0.1525	-0.274553	0.1557	0.1401	FALSE	0.0291125	3.46801e-06	TRUE	1.1748e-05	21.6037
IgD+ B cell Absolute Count || id:ebi-a-GCST90001400	rs11653761	T	G	17	2716535	-0.1212	-0.0114255	0.5919	0.6012	FALSE	0.884276	7.76998e-07	TRUE	9.64673e-07	24.4922
IgD+ B cell Absolute Count || id:ebi-a-GCST90001400	rs12197153	A	G	6	100821460	2.08	-0.13611	0.0007	0.03885	FALSE	0.32387	3.74498e-06	TRUE	6.99066e-06	21.4507
IgD+ B cell Absolute Count || id:ebi-a-GCST90001400	rs150663332	T	C	8	2044843	-0.2314	0.0155056	0.0839	0.07055	FALSE	0.909976	1.28399e-07	TRUE	1.60262e-07	27.9878
IgD+ B cell Absolute Count || id:ebi-a-GCST90001400	rs189761842	T	C	10	125485345	0.8269	-0.036758	0.0055	0.02454	FALSE	0.886981	1.15199e-06	TRUE	1.41036e-06	23.7434
IgD+ B cell Absolute Count || id:ebi-a-GCST90001400	rs3811215	T	G	14	22954777	-0.1332	0.0954697	0.3033	0.2771	FALSE	0.348959	6.85993e-07	TRUE	1.31965e-06	24.7208
IgD+ B cell Absolute Count || id:ebi-a-GCST90001400	rs701839	G	A	10	102955294	0.1309	-0.13654	0.7123	0.7086	FALSE	0.096732	2.713e-06	TRUE	7.12926e-06	22.0917
IgD+ B cell Absolute Count || id:ebi-a-GCST90001400	rs71615254	C	A	4	178658413	-0.3043	0.0352559	0.0406	0.08998	FALSE	0.805587	7.40406e-07	TRUE	9.63562e-07	24.6022
IgD- CD27- B cell Absolute Count || id:ebi-a-GCST90001401	rs112432445	A	G	9	4162626	0.2796	-0.23537	0.0528	0.02249	FALSE	0.518023	5.767e-07	TRUE	9.40914e-07	25.0807
IgD- CD27- B cell Absolute Count || id:ebi-a-GCST90001401	rs11688492	C	T	2	64865804	-0.1216	-0.0293784	0.5196	0.456	FALSE	0.709406	1.243e-06	TRUE	1.73124e-06	23.583
IgD- CD27- B cell Absolute Count || id:ebi-a-GCST90001401	rs144306835	A	G	8	96356983	0.3826	0.363458	0.0234	0.03374	FALSE	0.033072	1.617e-06	TRUE	5.56068e-06	23.0796
IgD- CD27- B cell Absolute Count || id:ebi-a-GCST90001401	rs185621536	T	C	1	113524501	-0.3205	0.00262474	0.0312	0.0184	FALSE	0.991528	4.89396e-06	TRUE	5.53228e-06	20.9394
IgD- CD27- B cell Absolute Count || id:ebi-a-GCST90001401	rs2250246	G	A	12	6553016	0.1359	-0.173444	0.5341	0.5798	FALSE	0.028165	3.12903e-08	TRUE	1.37085e-07	30.7434
IgD- CD27- B cell Absolute Count || id:ebi-a-GCST90001401	rs35574803	C	T	3	32533246	-0.2808	0.415009	0.0562	0.02454	FALSE	0.24887	2.01999e-07	TRUE	4.50838e-07	27.1102
IgD- CD27- B cell Absolute Count || id:ebi-a-GCST90001401	rs421516	A	C	17	63135589	-0.2897	-0.85876	0.9583	0.98262	FALSE	0.211383	3.96798e-06	TRUE	8.39656e-06	21.3482
IgD- CD27- B cell Absolute Count || id:ebi-a-GCST90001401	rs4239702	C	T	20	44749251	0.2841	-0.206612	0.6002	0.7117	FALSE	0.0098272	1.6421e-27	TRUE	4.74295e-26	120.043
IgD- CD27- B cell Absolute Count || id:ebi-a-GCST90001401	rs61786059	T	G	1	29035758	-0.1238	-0.0907368	0.3135	0.2566	FALSE	0.308789	4.44601e-06	TRUE	8.26277e-06	21.1491
IgD- CD27- B cell Absolute Count || id:ebi-a-GCST90001401	rs72953104	G	C	1	41379583	0.2313	-0.0286899	0.0643	0.1012	FALSE	0.780815	4.17503e-06	TRUE	5.41585e-06	21.2466
IgD- CD27- B cell Absolute Count || id:ebi-a-GCST90001401	rs7518494	A	G	1	217233446	0.2278	-0.176304	0.9334	0.90491	FALSE	0.225576	3.211e-06	TRUE	6.72256e-06	21.7549
IgD- CD27- B cell Absolute Count || id:ebi-a-GCST90001401	rs77126700	C	T	20	47313887	0.3825	0.267189	0.0239	0.01227	FALSE	0.502214	1.95101e-06	TRUE	3.14853e-06	22.7125
IgD- CD27- B cell Absolute Count || id:ebi-a-GCST90001401	rs9615714	G	A	22	48376963	-0.1733	0.203382	0.1421	0.1002	FALSE	0.11277	6.94592e-07	TRUE	1.87415e-06	24.714
Switched memory B cell %B cell || id:ebi-a-GCST90001402	rs11068290	T	C	12	110228055	-0.407	0.336974	0.0231	0.01227	FALSE	0.129578	7.305e-07	TRUE	1.89417e-06	24.6175
Switched memory B cell %B cell || id:ebi-a-GCST90001402	rs11204752	C	T	1	150958133	0.1189	0.00214533	0.5387	0.5399	FALSE	0.977835	3.58501e-06	TRUE	4.06856e-06	21.5548
Switched memory B cell %B cell || id:ebi-a-GCST90001402	rs114917376	G	A	17	51764168	0.1985	-0.100848	0.0958	0.1217	FALSE	0.429874	3.74197e-06	TRUE	6.30059e-06	21.4595
Switched memory B cell %B cell || id:ebi-a-GCST90001402	rs140191306	T	C	9	2570753	-0.4624	0.293364	0.0179	0.01125	FALSE	0.571643	1.11199e-06	TRUE	1.71366e-06	23.8064
Switched memory B cell %B cell || id:ebi-a-GCST90001402	rs17405603	T	A	5	144608340	-0.1414	0.00652154	0.2841	0.3292	FALSE	0.938889	4.40301e-07	TRUE	5.29931e-07	25.5938
Switched memory B cell %B cell || id:ebi-a-GCST90001402	rs2450220	T	C	8	119323401	0.1522	0.316253	0.816	0.90184	FALSE	0.045713	2.24698e-06	TRUE	7.06817e-06	22.4532
Switched memory B cell %B cell || id:ebi-a-GCST90001402	rs55658041	T	G	4	164291862	1.008	-0.359837	0.0037	0.01329	FALSE	0.282393	1.75102e-06	TRUE	3.4805e-06	22.9307
Switched memory B cell %B cell || id:ebi-a-GCST90001402	rs72757888	T	C	1	233045963	-0.5733	-0.00173958	0.01	0.06748	FALSE	0.991587	2.36701e-06	TRUE	2.69839e-06	22.3379
Switched memory B cell %B cell || id:ebi-a-GCST90001402	rs73426855	C	T	17	77637123	0.1769	-0.0192115	0.1471	0.2188	FALSE	0.838967	5.427e-07	TRUE	6.94911e-07	25.199
Switched memory B cell %B cell || id:ebi-a-GCST90001402	rs9265880	C	T	6	31313054	-0.1543	0.0113942	0.4717	0.3528	FALSE	0.904888	1.096e-06	TRUE	1.32437e-06	23.8428
Switched memory B cell Absolute Count || id:ebi-a-GCST90001403	rs115218350	A	T	3	104146883	-1.838	-0.115861	0.0008	0.01227	FALSE	0.715385	4.61403e-06	TRUE	6.2532e-06	21.0508
Switched memory B cell Absolute Count || id:ebi-a-GCST90001403	rs115414430	G	C	2	36720835	0.3537	-0.170394	0.0286	0.03476	FALSE	0.451529	2.19599e-06	TRUE	3.67225e-06	22.4919
Switched memory B cell Absolute Count || id:ebi-a-GCST90001403	rs11653761	T	G	17	2716535	-0.1273	-0.0114255	0.592	0.6012	FALSE	0.884276	2.65497e-07	TRUE	3.32971e-07	26.5837
Switched memory B cell Absolute Count || id:ebi-a-GCST90001403	rs11777835	C	T	8	144986103	-0.1238	-0.0314923	0.5715	0.4765	FALSE	0.682699	6.82606e-07	TRUE	9.82004e-07	24.7395
Switched memory B cell Absolute Count || id:ebi-a-GCST90001403	rs1519526	C	T	2	136967396	0.1511	0.185345	0.1957	0.2065	FALSE	0.0847325	1.34999e-06	TRUE	3.8099e-06	23.4241
Switched memory B cell Absolute Count || id:ebi-a-GCST90001403	rs2454536	C	T	10	53764740	-0.1356	0.0834248	0.283	0.2853	FALSE	0.304468	1.02301e-06	TRUE	2.04047e-06	23.9467
Switched memory B cell Absolute Count || id:ebi-a-GCST90001403	rs421516	A	C	17	63135589	-0.2923	-0.85876	0.9583	0.98262	FALSE	0.211383	3.03103e-06	TRUE	6.50663e-06	21.8585
Switched memory B cell Absolute Count || id:ebi-a-GCST90001403	rs60508745	C	T	7	40554169	-0.1161	0.099816	0.5137	0.5174	FALSE	0.202204	3.37202e-06	TRUE	7.36582e-06	21.6359
Switched memory B cell Absolute Count || id:ebi-a-GCST90001403	rs62521107	T	C	8	118851954	-0.2543	0.256484	0.058	0.01943	FALSE	0.632521	2.146e-06	TRUE	3.11614e-06	22.5346
Switched memory B cell Absolute Count || id:ebi-a-GCST90001403	rs73178168	T	C	13	47809629	0.16	0.153754	0.1703	0.1022	FALSE	0.41833	1.77599e-06	TRUE	3.08883e-06	22.8932
Switched memory B cell Absolute Count || id:ebi-a-GCST90001403	rs7595246	C	T	2	238554657	0.1458	0.110295	0.1893	0.2546	FALSE	0.260492	3.01502e-06	TRUE	6.08746e-06	21.8657
Switched memory B cell Absolute Count || id:ebi-a-GCST90001403	rs77741094	G	C	21	42362418	-0.5466	-0.329502	0.0126	0.03272	FALSE	0.193131	9.03192e-07	TRUE	2.07401e-06	24.2053
Switched memory B cell Absolute Count || id:ebi-a-GCST90001403	rs80076964	C	G	4	94935625	0.481	-0.116049	0.0141	0.01738	FALSE	0.675786	1.88499e-06	TRUE	2.6794e-06	22.7703
Switched memory B cell Absolute Count || id:ebi-a-GCST90001403	rs9520836	G	A	13	108957063	0.1323	-0.0792416	0.5044	0.2321	FALSE	0.392215	7.42694e-08	TRUE	1.43531e-07	29.065
Plasma Blast-Plasma Cell %B cell || id:ebi-a-GCST90001404	rs10849436	A	G	12	6409619	0.1576	-0.0906076	0.1595	0.2137	FALSE	0.308814	3.01599e-06	TRUE	5.75254e-06	21.8702
Plasma Blast-Plasma Cell %B cell || id:ebi-a-GCST90001404	rs11089305	G	A	22	19729361	0.1338	0.0660855	0.2881	0.3262	FALSE	0.41848	6.51793e-07	TRUE	1.16467e-06	24.8327
Plasma Blast-Plasma Cell %B cell || id:ebi-a-GCST90001404	rs12412378	A	C	10	130483163	-0.1669	-0.0558925	0.1607	0.1513	FALSE	0.645246	3.77798e-07	TRUE	5.641e-07	25.892
Plasma Blast-Plasma Cell %B cell || id:ebi-a-GCST90001404	rs12709039	A	C	16	59861376	-0.1407	-0.0795543	0.7365	0.8476	FALSE	0.507427	4.57499e-07	TRUE	7.52857e-07	25.5417
Plasma Blast-Plasma Cell %B cell || id:ebi-a-GCST90001404	rs138542577	C	G	8	16074805	0.3534	-0.34389	0.0376	0.02556	FALSE	0.249713	3.708e-08	TRUE	8.63979e-08	30.434
Plasma Blast-Plasma Cell %B cell || id:ebi-a-GCST90001404	rs140642786	A	G	5	148927495	0.1711	-0.0778272	0.1223	0.06442	FALSE	0.592225	4.75499e-06	TRUE	6.96803e-06	21.008
Plasma Blast-Plasma Cell %B cell || id:ebi-a-GCST90001404	rs185836310	C	T	10	73504848	-0.257	-0.261677	0.051	0.01125	FALSE	0.359131	4.23e-06	TRUE	7.55166e-06	21.228
Plasma Blast-Plasma Cell %B cell || id:ebi-a-GCST90001404	rs187723151	A	G	1	242186219	-0.9069	-0.665297	0.004	0.01125	FALSE	0.25433	2.52e-06	TRUE	5.14169e-06	22.2182
Plasma Blast-Plasma Cell %B cell || id:ebi-a-GCST90001404	rs2019885	C	T	5	163177849	-0.1749	-0.091317	0.1211	0.09918	FALSE	0.527107	3.15798e-06	TRUE	4.92789e-06	21.7877
Plasma Blast-Plasma Cell %B cell || id:ebi-a-GCST90001404	rs2792563	A	G	1	213100225	-0.1287	-0.0377934	0.5671	0.5337	FALSE	0.624676	3.14702e-07	TRUE	4.73599e-07	26.2702
Plasma Blast-Plasma Cell %B cell || id:ebi-a-GCST90001404	rs34629	A	G	5	60527506	-0.2427	-0.0298274	0.0633	0.04703	FALSE	0.880489	1.31299e-06	TRUE	1.61531e-06	23.4861
Plasma Blast-Plasma Cell %B cell || id:ebi-a-GCST90001404	rs4458909	A	G	8	118447297	-0.1199	-0.107985	0.3324	0.2137	FALSE	0.36225	3.09599e-06	TRUE	5.59804e-06	21.8166
Plasma Blast-Plasma Cell %B cell || id:ebi-a-GCST90001404	rs55728331	A	G	11	117526440	1.708	0.161985	0.0015	0.03067	FALSE	0.347102	7.60694e-07	TRUE	1.45949e-06	24.5239
Plasma Blast-Plasma Cell %B cell || id:ebi-a-GCST90001404	rs61294310	G	A	6	5266557	0.5	0.655891	0.0124	0.01329	FALSE	0.107746	4.853e-06	TRUE	1.21413e-05	20.965
Plasma Blast-Plasma Cell %B cell || id:ebi-a-GCST90001404	rs62012610	C	G	15	34006114	0.2879	-0.323218	0.0381	0.03988	FALSE	0.205447	4.51898e-06	TRUE	9.59949e-06	21.0972
Plasma Blast-Plasma Cell %B cell || id:ebi-a-GCST90001404	rs74326785	C	T	8	24549984	0.3429	-0.0769295	0.0279	0.03681	FALSE	0.719681	4.69397e-06	TRUE	6.33214e-06	21.0207
Plasma Blast-Plasma Cell %B cell || id:ebi-a-GCST90001404	rs78370279	G	A	7	71338898	0.5592	0.354166	0.0104	0.01636	FALSE	0.338897	3.54103e-06	TRUE	6.4795e-06	21.5715
Plasma Blast-Plasma Cell %B cell || id:ebi-a-GCST90001404	rs78804535	T	C	4	144419847	0.3286	-0.0562241	0.0316	0.06237	FALSE	0.765997	3.46897e-06	TRUE	4.54813e-06	21.6082
Plasma Blast-Plasma Cell %B cell || id:ebi-a-GCST90001404	rs79423067	T	A	4	143873369	0.4869	0.0423427	0.0149	0.0317	FALSE	0.803088	4.44795e-06	TRUE	5.63859e-06	21.1392
Plasma Blast-Plasma Cell Absolute Count || id:ebi-a-GCST90001405	rs12412378	A	C	10	130483163	-0.16	-0.0558925	0.1608	0.1513	FALSE	0.645246	7.18704e-07	TRUE	1.05165e-06	24.6598
Plasma Blast-Plasma Cell Absolute Count || id:ebi-a-GCST90001405	rs148362575	T	A	2	187165335	2.566	0.138595	0.0008	0.01329	FALSE	0.659338	3.02998e-06	TRUE	4.26723e-06	21.8777
Plasma Blast-Plasma Cell Absolute Count || id:ebi-a-GCST90001405	rs17765677	C	T	16	65999760	-0.3422	-0.165713	0.0304	0.04806	FALSE	0.231188	1.34499e-06	TRUE	2.88438e-06	23.4339
Plasma Blast-Plasma Cell Absolute Count || id:ebi-a-GCST90001405	rs6014246	A	G	20	53613034	-0.1186	-0.0987172	0.3112	0.2843	FALSE	0.224593	4.30299e-06	TRUE	8.97182e-06	21.1807
Plasma Blast-Plasma Cell Absolute Count || id:ebi-a-GCST90001405	rs61294310	G	A	6	5266557	0.5137	0.655891	0.0124	0.01329	FALSE	0.107746	1.736e-06	TRUE	4.50963e-06	22.963
Plasma Blast-Plasma Cell Absolute Count || id:ebi-a-GCST90001405	rs62353585	C	T	4	168102710	0.3653	0.738341	0.0227	0.01022	FALSE	0.0317022	3.53403e-06	TRUE	1.17315e-05	21.5726
Plasma Blast-Plasma Cell Absolute Count || id:ebi-a-GCST90001405	rs62519719	A	G	8	118376967	-0.1239	-0.164341	0.2815	0.1769	FALSE	0.201848	2.791e-06	TRUE	6.01573e-06	22.0427
Plasma Blast-Plasma Cell Absolute Count || id:ebi-a-GCST90001405	rs74458303	A	G	2	121699864	2.692	0.220775	0.0004	0.01125	FALSE	0.554798	2.89701e-06	TRUE	4.4271e-06	21.9569
Plasma Blast-Plasma Cell Absolute Count || id:ebi-a-GCST90001405	rs74565954	T	C	8	24520468	0.4919	-0.156973	0.0135	0.03579	FALSE	0.468162	2.10199e-06	TRUE	3.44977e-06	22.5877
Plasma Blast-Plasma Cell Absolute Count || id:ebi-a-GCST90001405	rs76709581	C	T	5	179574693	-0.1773	-0.112914	0.1061	0.2065	FALSE	0.2448	4.06097e-06	TRUE	8.29946e-06	21.2851
Plasma Blast-Plasma Cell Absolute Count || id:ebi-a-GCST90001405	rs80297308	T	C	1	102294391	1.467	-0.0114304	0.0015	0.02147	FALSE	0.949664	1.911e-06	TRUE	2.23486e-06	22.7599
Memory B cell %B cell || id:ebi-a-GCST90001406	rs112570989	T	C	12	2866164	-0.4739	0.58963	0.0149	0.02965	FALSE	0.00360413	3.63203e-06	TRUE	1.76109e-05	21.5016
Memory B cell %B cell || id:ebi-a-GCST90001406	rs115405874	G	A	5	119742816	0.9926	0.172527	0.0037	0.02045	FALSE	0.313961	8.60994e-07	TRUE	1.70026e-06	24.2901
Memory B cell %B cell || id:ebi-a-GCST90001406	rs116844769	A	G	14	65713895	0.2839	0.314155	0.0662	0.05624	FALSE	0.141075	2.26199e-08	TRUE	6.46913e-08	31.4051
Memory B cell %B cell || id:ebi-a-GCST90001406	rs145123647	T	C	10	26959594	-1.082	-0.317251	0.003	0.02658	FALSE	0.161624	1.48898e-06	TRUE	3.51338e-06	23.2492
Memory B cell %B cell || id:ebi-a-GCST90001406	rs35698683	G	A	4	11590243	-0.2768	-0.130408	0.0447	0.0317	FALSE	0.421673	3.09899e-06	TRUE	5.27669e-06	21.8251
Memory B cell %B cell || id:ebi-a-GCST90001406	rs4658141	C	T	1	89814066	-0.1354	-0.0667476	0.3805	0.3701	FALSE	0.403279	1.73201e-07	TRUE	3.27368e-07	27.3933
Memory B cell %B cell || id:ebi-a-GCST90001406	rs55710170	A	G	3	16416145	-0.1745	-0.0993731	0.1181	0.1728	FALSE	0.442298	4.11604e-06	TRUE	6.83451e-06	21.2774
Memory B cell %B cell || id:ebi-a-GCST90001406	rs62398379	C	T	6	37585447	0.1256	-0.185454	0.4032	0.3814	FALSE	0.0207348	1.28301e-06	TRUE	4.9278e-06	23.5169
Memory B cell %B cell || id:ebi-a-GCST90001406	rs690488	A	C	5	40183220	0.1701	-0.00673629	0.8588	0.7771	FALSE	0.937917	2.43703e-06	TRUE	2.84877e-06	22.3008
Memory B cell %B cell || id:ebi-a-GCST90001406	rs72635970	G	T	2	73868977	0.3572	-0.305753	0.0444	0.01431	FALSE	0.15774	5.44703e-09	TRUE	1.58378e-08	34.1887
Memory B cell %B cell || id:ebi-a-GCST90001406	rs72844588	A	G	2	138420154	0.2178	-0.0329858	0.0913	0.1513	FALSE	0.759488	4.671e-07	TRUE	6.34872e-07	25.4892
Memory B cell %B cell || id:ebi-a-GCST90001406	rs7412746	T	C	1	150860471	-0.138	-0.0140779	0.5153	0.5235	FALSE	0.856027	6.03295e-08	TRUE	7.86814e-08	29.4718
Memory B cell %B cell || id:ebi-a-GCST90001406	rs75766272	T	C	1	8009985	-0.468	0.288165	0.0201	0.03374	FALSE	0.0586786	6.601e-08	TRUE	2.3255e-07	29.2996
Memory B cell %B cell || id:ebi-a-GCST90001406	rs76477280	G	A	13	50147180	0.4292	-0.299588	0.0206	0.01227	FALSE	0.320188	1.14301e-06	TRUE	2.21323e-06	23.75
Memory B cell %B cell || id:ebi-a-GCST90001406	rs77312528	G	T	4	36385921	-0.6233	0.0112957	0.0107	0.01431	FALSE	0.974768	7.26993e-07	TRUE	8.46132e-07	24.6272
Memory B cell %B cell || id:ebi-a-GCST90001406	rs77762131	C	G	14	96205838	0.2733	0.239541	0.045	0.02454	FALSE	0.572453	2.73401e-06	TRUE	4.14796e-06	22.0588
Memory B cell %B cell || id:ebi-a-GCST90001406	rs895377	A	G	5	58050530	-0.1351	0.100721	0.3683	0.4172	FALSE	0.201098	2.13e-07	TRUE	5.05622e-07	27.0208
Memory B cell %B cell || id:ebi-a-GCST90001406	rs9270558	A	G	6	32560667	-0.1488	-0.0015701	0.5249	0.4274	FALSE	0.983856	4.79899e-06	TRUE	5.4581e-06	20.9752
Memory B cell %B cell || id:ebi-a-GCST90001406	rs9492229	C	T	6	129409652	0.3141	-0.371418	0.9556	0.96728	FALSE	0.133425	2.74998e-07	TRUE	7.38327e-07	26.5054
Memory B cell %B cell || id:ebi-a-GCST90001406	rs9584780	C	T	13	98901269	0.3691	0.426923	0.0257	0.01534	FALSE	0.287251	1.754e-06	TRUE	3.4622e-06	22.93
Memory B cell Absolute Count || id:ebi-a-GCST90001407	rs11653761	T	G	17	2716535	-0.1161	-0.0114255	0.592	0.6012	FALSE	0.884276	2.93799e-06	TRUE	3.52864e-06	21.9514
Memory B cell Absolute Count || id:ebi-a-GCST90001407	rs12874404	G	A	13	108993494	0.173	-0.0155157	0.3256	0.06237	FALSE	0.940621	9.13903e-11	TRUE	1.17424e-10	42.2671
Memory B cell Absolute Count || id:ebi-a-GCST90001407	rs139196765	G	A	15	24733764	1.204	-0.196597	0.0025	0.01329	FALSE	0.762748	1.89802e-06	TRUE	2.5174e-06	22.7729
Memory B cell Absolute Count || id:ebi-a-GCST90001407	rs144295598	A	G	22	45164171	0.6102	0.50218	0.0103	0.01125	FALSE	0.234533	4.46303e-07	TRUE	9.95615e-07	25.5582
Memory B cell Absolute Count || id:ebi-a-GCST90001407	rs16867231	A	G	2	181050023	0.538	0.117748	0.0108	0.03374	FALSE	0.623502	3.44897e-06	TRUE	4.98521e-06	21.6221
Memory B cell Absolute Count || id:ebi-a-GCST90001407	rs17708396	A	C	5	148410250	2.504	-0.177275	0.0005	0.0184	FALSE	0.278826	1.67699e-06	TRUE	3.35757e-06	23.0106
Memory B cell Absolute Count || id:ebi-a-GCST90001407	rs2879633	A	G	10	53757050	-0.1301	0.0981293	0.2884	0.2771	FALSE	0.23382	2.84302e-06	TRUE	5.9423e-06	21.98
Memory B cell Absolute Count || id:ebi-a-GCST90001407	rs557577736	G	A	13	46224092	1.829	0.220789	0.001	0.01227	FALSE	0.660327	2.68701e-06	TRUE	3.81699e-06	22.0956
Memory B cell Absolute Count || id:ebi-a-GCST90001407	rs61997631	G	C	14	104600920	-0.2972	0.338779	0.0432	0.05521	FALSE	0.0333941	1.357e-06	TRUE	4.69394e-06	23.4218
Memory B cell Absolute Count || id:ebi-a-GCST90001407	rs77762131	C	G	14	96205838	0.2713	0.239541	0.045	0.02454	FALSE	0.572453	2.94503e-06	TRUE	4.45558e-06	21.9176
Memory B cell Absolute Count || id:ebi-a-GCST90001407	rs9614226	G	T	22	44688150	-0.4235	-0.00510298	0.9792	0.9591	FALSE	0.98453	1.22101e-06	TRUE	1.40256e-06	23.625
Naive-mature B cell %B cell || id:ebi-a-GCST90001408	rs112570989	T	C	12	2866164	0.4852	0.58963	0.0149	0.02965	FALSE	0.00360413	2.19099e-06	TRUE	1.09154e-05	22.4952
Naive-mature B cell %B cell || id:ebi-a-GCST90001408	rs115405874	G	A	5	119742816	-1.013	0.172527	0.0037	0.02045	FALSE	0.313961	5.36896e-07	TRUE	1.05259e-06	25.2486
Naive-mature B cell %B cell || id:ebi-a-GCST90001408	rs116844769	A	G	14	65713895	-0.2677	0.314155	0.0662	0.05624	FALSE	0.141075	1.41599e-07	TRUE	3.80623e-07	27.8134
Naive-mature B cell %B cell || id:ebi-a-GCST90001408	rs13421263	T	C	2	169182294	0.2616	0.00992651	0.0528	0.0726	FALSE	0.939326	3.61801e-06	TRUE	4.22654e-06	21.5291
Naive-mature B cell %B cell || id:ebi-a-GCST90001408	rs145123647	T	C	10	26959594	1.077	-0.317251	0.003	0.02658	FALSE	0.161624	1.71902e-06	TRUE	4.0298e-06	22.9734
Naive-mature B cell %B cell || id:ebi-a-GCST90001408	rs2334904	A	G	11	132133144	0.1801	0.0504899	0.114	0.1687	FALSE	0.588658	4.91405e-06	TRUE	7.281e-06	20.9265
Naive-mature B cell %B cell || id:ebi-a-GCST90001408	rs4658141	C	T	1	89814066	0.1371	-0.0667476	0.3805	0.3701	FALSE	0.403279	1.28499e-07	TRUE	2.39196e-07	28.0205
Naive-mature B cell %B cell || id:ebi-a-GCST90001408	rs62398379	C	T	6	37585447	-0.1251	-0.185454	0.4032	0.3814	FALSE	0.0207348	1.46201e-06	TRUE	5.54144e-06	23.2761
Naive-mature B cell %B cell || id:ebi-a-GCST90001408	rs690488	A	C	5	40183220	-0.1667	-0.00673629	0.8588	0.7771	FALSE	0.937917	3.98502e-06	TRUE	4.64425e-06	21.3471
Naive-mature B cell %B cell || id:ebi-a-GCST90001408	rs72635970	G	T	2	73868977	-0.3399	-0.305753	0.0444	0.01431	FALSE	0.15774	3.01301e-08	TRUE	8.26896e-08	30.836
Naive-mature B cell %B cell || id:ebi-a-GCST90001408	rs72844588	A	G	2	138420154	-0.2131	-0.0329858	0.0913	0.1513	FALSE	0.759488	8.50492e-07	TRUE	1.14788e-06	24.3219
Naive-mature B cell %B cell || id:ebi-a-GCST90001408	rs7412746	T	C	1	150860471	0.1312	-0.0140779	0.5153	0.5235	FALSE	0.856027	2.74802e-07	TRUE	3.48418e-07	26.5344
Naive-mature B cell %B cell || id:ebi-a-GCST90001408	rs75766272	T	C	1	8009985	0.463	0.288165	0.0201	0.03374	FALSE	0.0586786	9.55103e-08	TRUE	3.30094e-07	28.5842
Naive-mature B cell %B cell || id:ebi-a-GCST90001408	rs76477280	G	A	13	50147180	-0.4222	-0.299588	0.0206	0.01227	FALSE	0.320188	1.76498e-06	TRUE	3.37437e-06	22.9087
Naive-mature B cell %B cell || id:ebi-a-GCST90001408	rs77312528	G	T	4	36385921	0.6035	0.0112957	0.0107	0.01431	FALSE	0.974768	1.68101e-06	TRUE	1.92981e-06	23.0141
Naive-mature B cell %B cell || id:ebi-a-GCST90001408	rs77762131	C	G	14	96205838	-0.2722	0.239541	0.045	0.02454	FALSE	0.572453	3.10099e-06	TRUE	4.69596e-06	21.8141
Naive-mature B cell %B cell || id:ebi-a-GCST90001408	rs895377	A	G	5	58050530	0.1314	0.100721	0.3683	0.4172	FALSE	0.201098	4.65297e-07	TRUE	1.08559e-06	25.4825
Naive-mature B cell %B cell || id:ebi-a-GCST90001408	rs9492229	C	T	6	129409652	-0.3012	-0.371418	0.9556	0.96728	FALSE	0.133425	8.684e-07	TRUE	2.20649e-06	24.2932
Naive-mature B cell %B cell || id:ebi-a-GCST90001408	rs9584780	C	T	13	98901269	-0.388	0.426923	0.0257	0.01534	FALSE	0.287251	5.199e-07	TRUE	1.06928e-06	25.2794
Naive-mature B cell %B cell || id:ebi-a-GCST90001408	rs974368	A	G	14	63009549	-0.1154	-0.0243243	0.5141	0.545	FALSE	0.75711	4.08e-06	TRUE	5.33406e-06	21.3075
Naive-mature B cell Absolute Count || id:ebi-a-GCST90001409	rs12799241	A	G	11	119980729	0.138	-0.19561	0.2619	0.1994	FALSE	0.0456489	9.06797e-07	TRUE	2.99355e-06	24.2043
Naive-mature B cell Absolute Count || id:ebi-a-GCST90001409	rs139077655	T	C	2	132741527	-0.1159	-0.19039	0.382	0.4622	FALSE	0.0145114	4.36697e-06	TRUE	1.6503e-05	21.1695
Naive-mature B cell Absolute Count || id:ebi-a-GCST90001409	rs143397127	C	T	7	12847391	-0.4624	0.676393	0.0157	0.0184	FALSE	0.469897	3.298e-06	TRUE	5.38968e-06	21.7014
Naive-mature B cell Absolute Count || id:ebi-a-GCST90001409	rs17056318	C	T	5	158285953	-0.2366	0.428383	0.081	0.07055	FALSE	0.0101181	2.36499e-07	TRUE	1.14513e-06	26.8038
Naive-mature B cell Absolute Count || id:ebi-a-GCST90001409	rs189761842	T	C	10	125485345	0.7902	-0.036758	0.0055	0.02454	FALSE	0.886981	3.91796e-06	TRUE	4.72121e-06	21.3791
Naive-mature B cell Absolute Count || id:ebi-a-GCST90001409	rs2390504	A	G	7	21321670	-0.2668	-0.127757	0.0486	0.1677	FALSE	0.165916	3.51002e-06	TRUE	7.99578e-06	21.5821
Naive-mature B cell Absolute Count || id:ebi-a-GCST90001409	rs2395904	G	T	8	130617819	-0.1445	-0.113791	0.2657	0.2822	FALSE	0.190176	1.74e-07	TRUE	4.28319e-07	27.3907
Naive-mature B cell Absolute Count || id:ebi-a-GCST90001409	rs283340	C	T	8	70193536	0.1251	-0.110427	0.5621	0.5399	FALSE	0.158359	4.59505e-07	TRUE	1.15191e-06	25.5072
Naive-mature B cell Absolute Count || id:ebi-a-GCST90001409	rs34764986	C	T	20	59926554	-0.2347	0.206439	0.0699	0.02863	FALSE	0.365429	1.08201e-06	TRUE	1.99959e-06	23.8583
Naive-mature B cell Absolute Count || id:ebi-a-GCST90001409	rs35607968	T	C	7	67653879	0.1584	-0.0379667	0.1536	0.1861	FALSE	0.674839	3.71304e-06	TRUE	5.20913e-06	21.4641
Naive-mature B cell Absolute Count || id:ebi-a-GCST90001409	rs58114937	G	A	12	67638132	0.1702	0.145222	0.1302	0.06748	FALSE	0.428284	2.84499e-06	TRUE	4.84158e-06	21.984
Naive-mature B cell Absolute Count || id:ebi-a-GCST90001409	rs62115322	G	C	19	53848484	0.1382	-0.129138	0.2083	0.1524	FALSE	0.208693	3.31002e-06	TRUE	7.13482e-06	21.6814
Naive-mature B cell Absolute Count || id:ebi-a-GCST90001409	rs77983244	A	G	17	7316027	-0.3088	0.106874	0.0325	0.08282	FALSE	0.435987	4.341e-06	TRUE	7.24328e-06	21.1729
Naive-mature B cell Absolute Count || id:ebi-a-GCST90001409	rs9564767	G	A	13	71534535	-0.1163	-0.0328244	0.6075	0.5072	FALSE	0.677021	3.62602e-06	TRUE	5.05415e-06	21.5204
IgD- CD38+ B cell %B cell || id:ebi-a-GCST90001410	rs10270812	C	T	7	68026886	-0.118	0.135978	0.5103	0.5041	FALSE	0.0870062	1.38599e-06	TRUE	3.85503e-06	23.3875
IgD- CD38+ B cell %B cell || id:ebi-a-GCST90001410	rs11705673	G	C	22	45016637	0.1701	0.131336	0.12	0.1472	FALSE	0.317706	3.95103e-06	TRUE	7.34297e-06	21.3655
IgD- CD38+ B cell %B cell || id:ebi-a-GCST90001410	rs12493961	G	A	3	11244825	0.3884	-0.0467117	0.0219	0.04397	FALSE	0.837899	1.883e-06	TRUE	2.37166e-06	22.7896
IgD- CD38+ B cell %B cell || id:ebi-a-GCST90001410	rs12636371	A	G	3	125894785	0.1185	0.10166	0.4619	0.411	FALSE	0.203752	9.60993e-07	TRUE	2.15427e-06	24.097
IgD- CD38+ B cell %B cell || id:ebi-a-GCST90001410	rs137930158	C	G	8	109663198	-0.6636	-0.526462	0.007	0.01431	FALSE	0.314006	2.76102e-06	TRUE	5.21052e-06	22.0561
IgD- CD38+ B cell %B cell || id:ebi-a-GCST90001410	rs138542577	C	G	8	16074805	0.3227	-0.34389	0.0376	0.02556	FALSE	0.249713	3.63898e-07	TRUE	7.90239e-07	25.9808
IgD- CD38+ B cell %B cell || id:ebi-a-GCST90001410	rs139843122	T	A	6	107939307	-0.5032	-0.134777	0.0123	0.02658	FALSE	0.574091	3.39899e-06	TRUE	5.15309e-06	21.6285
IgD- CD38+ B cell %B cell || id:ebi-a-GCST90001410	rs148377259	C	T	7	106306631	-0.3437	-0.0917104	0.034	0.03374	FALSE	0.638108	2.037e-07	TRUE	3.09199e-07	27.0942
IgD- CD38+ B cell %B cell || id:ebi-a-GCST90001410	rs238926	A	G	11	113975210	-0.1152	0.0653916	0.369	0.3865	FALSE	0.402377	4.39805e-06	TRUE	7.61465e-06	21.1321
IgD- CD38+ B cell %B cell || id:ebi-a-GCST90001410	rs2792563	A	G	1	213100225	-0.1407	-0.0377934	0.567	0.5337	FALSE	0.624676	1.494e-08	TRUE	2.38402e-08	32.2133
IgD- CD38+ B cell %B cell || id:ebi-a-GCST90001410	rs478251	C	A	11	127827727	0.1745	-0.00279524	0.1333	0.1524	FALSE	0.976434	6.44496e-07	TRUE	7.46068e-07	24.8716
IgD- CD38+ B cell %B cell || id:ebi-a-GCST90001410	rs7185719	G	C	16	59859266	-0.1257	-0.0735718	0.732	0.8436	FALSE	0.538983	4.43803e-06	TRUE	6.83825e-06	21.123
IgD- CD38+ B cell %B cell || id:ebi-a-GCST90001410	rs76912165	G	A	5	92965344	0.4094	-0.329809	0.0209	0.06237	FALSE	0.138976	3.21699e-06	TRUE	7.70234e-06	21.7523
IgD+ CD24+ B cell %B cell || id:ebi-a-GCST90001411	rs112570989	T	C	12	2866164	-0.4808	0.58963	0.0149	0.02965	FALSE	0.00360413	3.23601e-06	TRUE	1.56437e-05	21.7476
IgD+ CD24+ B cell %B cell || id:ebi-a-GCST90001411	rs12874404	G	A	13	108993494	0.1313	-0.0155157	0.3257	0.06237	FALSE	0.940621	1.20301e-06	TRUE	1.42756e-06	23.6484
IgD+ CD24+ B cell %B cell || id:ebi-a-GCST90001411	rs17256322	A	T	16	4127619	0.1207	0.0886212	0.3234	0.3446	FALSE	0.280893	4.73097e-06	TRUE	9.18727e-06	20.9982
IgD+ CD24+ B cell %B cell || id:ebi-a-GCST90001411	rs62562996	A	G	9	21576571	-0.4312	0.442816	0.0172	0.02045	FALSE	0.156703	2.51102e-06	TRUE	5.87487e-06	22.2326
IgD+ CD24+ B cell %B cell || id:ebi-a-GCST90001411	rs75766272	T	C	1	8009985	-0.4552	0.288165	0.0201	0.03374	FALSE	0.0586786	1.99402e-07	TRUE	6.68408e-07	27.1444
IgD+ CD24+ B cell %B cell || id:ebi-a-GCST90001411	rs76477280	G	A	13	50147180	0.4747	-0.299588	0.0206	0.01227	FALSE	0.320188	1.07999e-07	TRUE	2.24006e-07	28.3337
IgD+ CD24+ B cell %B cell || id:ebi-a-GCST90001411	rs77762131	C	G	14	96205838	0.2816	0.239541	0.045	0.02454	FALSE	0.572453	1.567e-06	TRUE	2.40884e-06	23.1319
IgD+ CD24+ B cell %B cell || id:ebi-a-GCST90001411	rs7988851	T	C	13	51367583	-0.1353	-0.131466	0.3266	0.4233	FALSE	0.0885748	4.79204e-07	TRUE	1.4011e-06	25.4305
IgD+ CD24+ B cell %B cell || id:ebi-a-GCST90001411	rs9369326	C	T	6	42013868	-0.1237	-0.122273	0.3121	0.4233	FALSE	0.114973	3.92103e-06	TRUE	9.70436e-06	21.3841
IgD+ CD24+ B cell Absolute Count || id:ebi-a-GCST90001412	rs11653761	T	G	17	2716535	-0.125	-0.0114255	0.592	0.6012	FALSE	0.884276	2.83302e-07	TRUE	3.50458e-07	26.4829
IgD+ CD24+ B cell Absolute Count || id:ebi-a-GCST90001412	rs12874404	G	A	13	108993494	0.1963	-0.0155157	0.3256	0.06237	FALSE	0.940621	5.61824e-14	TRUE	7.70371e-14	56.9587
IgD+ CD24+ B cell Absolute Count || id:ebi-a-GCST90001412	rs13132141	A	G	4	156739300	-0.1191	-0.0532163	0.6385	0.6043	FALSE	0.491202	3.304e-06	TRUE	5.31325e-06	21.6951
IgD+ CD24+ B cell Absolute Count || id:ebi-a-GCST90001412	rs139981802	C	T	13	108488351	0.3005	-0.0178788	0.0418	0.01431	FALSE	0.964891	5.22998e-07	TRUE	6.14244e-07	25.2684
IgD+ CD24+ B cell Absolute Count || id:ebi-a-GCST90001412	rs145371905	T	G	13	70325772	0.4292	-0.432442	0.0194	0.01125	FALSE	0.428186	1.02101e-06	TRUE	1.78299e-06	23.9672
IgD+ CD24+ B cell Absolute Count || id:ebi-a-GCST90001412	rs147556975	T	C	5	148456360	-0.3012	-0.243393	0.039	0.02863	FALSE	0.583257	1.508e-06	TRUE	2.28771e-06	23.2173
IgD+ CD24+ B cell Absolute Count || id:ebi-a-GCST90001412	rs183466766	A	G	13	108710731	0.3121	0.736073	0.0402	0.01125	FALSE	0.048187	2.14299e-07	TRUE	7.47226e-07	27.0123
IgD+ CD24+ B cell Absolute Count || id:ebi-a-GCST90001412	rs4702913	C	A	5	4700587	0.197	0.0866785	0.9123	0.8487	FALSE	0.399414	3.07999e-06	TRUE	5.33068e-06	21.8443
IgD+ CD24+ B cell Absolute Count || id:ebi-a-GCST90001412	rs557577736	G	A	13	46224092	1.819	0.220789	0.001	0.01227	FALSE	0.660327	1.91898e-06	TRUE	2.75977e-06	22.734
IgD+ CD24+ B cell Absolute Count || id:ebi-a-GCST90001412	rs73192651	T	C	13	50212885	0.4428	-0.301605	0.02	0.01329	FALSE	0.316752	4.05005e-07	TRUE	8.11588e-07	25.7623
IgD+ CD24+ B cell Absolute Count || id:ebi-a-GCST90001412	rs7586359	G	T	2	237195419	-0.1868	0.0120111	0.8907	0.8354	FALSE	0.905472	1.16899e-06	TRUE	1.423e-06	23.7012
IgD+ CD24+ B cell Absolute Count || id:ebi-a-GCST90001412	rs77762131	C	G	14	96205838	0.291	0.239541	0.045	0.02454	FALSE	0.572453	3.22404e-07	TRUE	5.11288e-07	26.2014
IgD+ CD24+ B cell Absolute Count || id:ebi-a-GCST90001412	rs8014978	C	T	14	94936964	-0.1136	0.0248742	0.5737	0.4673	FALSE	0.752877	3.565e-06	TRUE	4.67914e-06	21.5697
IgD+ CD24+ B cell Absolute Count || id:ebi-a-GCST90001412	rs880312	A	G	16	8963501	-0.1821	0.244671	0.1034	0.08487	FALSE	0.11001	4.67897e-06	TRUE	1.1699e-05	21.0291
IgD+ CD24+ B cell Absolute Count || id:ebi-a-GCST90001412	rs9314892	G	A	13	114873368	-0.1608	0.0809861	0.8553	0.7955	FALSE	0.363984	3.926e-06	TRUE	6.97786e-06	21.3753
IgD+ CD24+ B cell Absolute Count || id:ebi-a-GCST90001412	rs9614226	G	T	22	44688150	-0.4122	-0.00510298	0.9792	0.9591	FALSE	0.98453	1.46501e-06	TRUE	1.68675e-06	23.2643
IgD- CD24- B cell %B cell || id:ebi-a-GCST90001413	rs111237501	C	T	1	163272701	1.055	-0.138157	0.003	0.01227	FALSE	0.659298	2.813e-06	TRUE	3.95986e-06	22.0248
IgD- CD24- B cell %B cell || id:ebi-a-GCST90001413	rs112898282	C	T	10	28462184	0.4712	-0.150785	0.0152	0.01738	FALSE	0.538761	2.97201e-06	TRUE	4.62404e-06	21.8953
IgD- CD24- B cell %B cell || id:ebi-a-GCST90001413	rs114209430	C	T	4	83018399	-0.6384	-0.526546	0.0085	0.01636	FALSE	0.146075	2.75797e-06	TRUE	6.60588e-06	22.0347
IgD- CD24- B cell %B cell || id:ebi-a-GCST90001413	rs13020544	A	G	2	217809198	-2.752	0.549988	0.0004	0.01125	FALSE	0.452392	1.287e-06	TRUE	2.18062e-06	23.5244
IgD- CD24- B cell %B cell || id:ebi-a-GCST90001413	rs145137909	A	G	2	215618238	-2.77	0.869998	0.0004	0.01329	FALSE	0.0363254	1.087e-06	TRUE	3.74115e-06	23.8499
IgD- CD24- B cell %B cell || id:ebi-a-GCST90001413	rs17044633	G	A	4	113331648	0.3561	0.42776	0.0286	0.03067	FALSE	0.388902	2.256e-06	TRUE	3.9843e-06	22.4417
IgD- CD24- B cell %B cell || id:ebi-a-GCST90001413	rs183821560	A	G	5	62072324	-1.841	0.161696	0.0016	0.01431	FALSE	0.63838	2.25102e-06	TRUE	3.22987e-06	22.4556
IgD- CD24- B cell %B cell || id:ebi-a-GCST90001413	rs6073000	C	T	20	41777449	-0.3098	0.34106	0.959	0.94274	FALSE	0.0254941	8.163e-07	TRUE	3.07916e-06	24.3978
IgD- CD24- B cell %B cell || id:ebi-a-GCST90001413	rs76377003	G	A	8	112881828	-0.3971	-0.337134	0.0219	0.01636	FALSE	0.25141	3.76296e-06	TRUE	7.579e-06	21.4503
IgD- CD24- B cell %B cell || id:ebi-a-GCST90001413	rs7966251	A	G	12	103731395	0.1908	0.0180765	0.1349	0.2791	FALSE	0.833005	1.43199e-07	TRUE	1.86934e-07	27.7958
IgD- CD24- B cell %B cell || id:ebi-a-GCST90001413	rs8109503	A	T	19	19073798	-0.2029	-0.106309	0.0919	0.1002	FALSE	0.400905	4.27297e-06	TRUE	7.34265e-06	21.2068
IgD- CD24- B cell %B cell || id:ebi-a-GCST90001413	rs9398107	G	A	6	107155687	0.2678	0.0866419	0.0555	0.05624	FALSE	0.696981	1.274e-06	TRUE	1.7885e-06	23.5366
IgD- CD24- B cell Absolute Count || id:ebi-a-GCST90001414	rs111237501	C	T	1	163272701	1.052	-0.138157	0.003	0.01227	FALSE	0.659298	3.34703e-06	TRUE	4.79427e-06	21.6486
IgD- CD24- B cell Absolute Count || id:ebi-a-GCST90001414	rs145638783	A	G	6	1238442	-0.9851	-0.365379	0.0033	0.01329	FALSE	0.185001	4.469e-06	TRUE	9.81574e-06	21.1111
IgD- CD24- B cell Absolute Count || id:ebi-a-GCST90001414	rs191543445	G	A	14	31505138	0.3337	0.099536	0.031	0.01329	FALSE	0.686708	4.14295e-06	TRUE	5.71045e-06	21.2674
IgD- CD24- B cell Absolute Count || id:ebi-a-GCST90001414	rs421516	A	C	17	63135589	-0.2921	-0.85876	0.9583	0.98262	FALSE	0.211383	4.54496e-06	TRUE	9.56882e-06	21.0869
IgD- CD24- B cell Absolute Count || id:ebi-a-GCST90001414	rs451367	C	T	19	16412842	-0.146	0.201984	0.7674	0.8139	FALSE	0.0657098	8.51805e-07	TRUE	2.59214e-06	24.3289
IgD- CD24- B cell Absolute Count || id:ebi-a-GCST90001414	rs4697616	A	G	4	25767183	0.1246	0.134272	0.6779	0.6636	FALSE	0.101891	3.53403e-06	TRUE	9.05431e-06	21.5833
IgD- CD24- B cell Absolute Count || id:ebi-a-GCST90001414	rs496760	A	G	15	54695686	0.1331	-0.00922188	0.6422	0.5777	FALSE	0.904629	5.69102e-07	TRUE	6.9328e-07	25.1131
IgD- CD24- B cell Absolute Count || id:ebi-a-GCST90001414	rs72953104	G	C	1	41379583	0.2344	-0.0286899	0.0643	0.1012	FALSE	0.780815	4.19701e-06	TRUE	5.45634e-06	21.232
IgD- CD24- B cell Absolute Count || id:ebi-a-GCST90001414	rs74356874	A	G	5	22936562	0.6821	0.353044	0.0066	0.03067	FALSE	0.137922	4.73598e-06	TRUE	1.11451e-05	21.0131
IgD- CD24- B cell Absolute Count || id:ebi-a-GCST90001414	rs7982713	G	A	13	71376322	-0.1482	0.139407	0.2157	0.229	FALSE	0.104907	1.068e-06	TRUE	2.89066e-06	23.8755
IgD+ CD24- B cell %B cell || id:ebi-a-GCST90001415	rs11184230	T	C	1	105159724	-0.1946	-0.207961	0.1095	0.1145	FALSE	0.133347	1.083e-06	TRUE	2.72087e-06	23.8707
IgD+ CD24- B cell %B cell || id:ebi-a-GCST90001415	rs116844769	A	G	14	65713895	-0.2773	0.314155	0.0662	0.05624	FALSE	0.141075	7.29693e-08	TRUE	2.01091e-07	29.1054
IgD+ CD24- B cell %B cell || id:ebi-a-GCST90001415	rs140191306	T	C	9	2570753	0.4404	0.293364	0.0179	0.01125	FALSE	0.571643	3.804e-06	TRUE	5.70424e-06	21.4318
IgD+ CD24- B cell %B cell || id:ebi-a-GCST90001415	rs45608038	G	A	2	73679013	-0.2927	-0.343946	0.0421	0.0184	FALSE	0.094393	3.85496e-06	TRUE	1.00573e-05	21.4085
IgD+ CD24- B cell %B cell || id:ebi-a-GCST90001415	rs56335940	A	G	3	106579815	-0.1728	-0.0330376	0.1326	0.18	FALSE	0.733017	4.83905e-06	TRUE	6.42147e-06	20.9756
IgD+ CD24- B cell %B cell || id:ebi-a-GCST90001415	rs73426855	C	T	17	77637123	-0.1632	-0.0192115	0.1471	0.2188	FALSE	0.838967	4.13904e-06	TRUE	5.16237e-06	21.2657
IgD+ CD24- B cell %B cell || id:ebi-a-GCST90001415	rs7412746	T	C	1	150860471	0.1263	-0.0140779	0.5153	0.5235	FALSE	0.856027	1.11199e-06	TRUE	1.38777e-06	23.8165
IgD+ CD24- B cell %B cell || id:ebi-a-GCST90001415	rs75766272	T	C	1	8009985	0.483	0.288165	0.0201	0.03374	FALSE	0.0586786	3.86002e-08	TRUE	1.39393e-07	30.3454
IgD+ CD24- B cell %B cell || id:ebi-a-GCST90001415	rs7870388	G	C	9	8660693	-0.142	0.0335513	0.7737	0.7904	FALSE	0.722748	2.97303e-06	TRUE	4.02578e-06	21.9051
IgD+ CD24- B cell Absolute Count || id:ebi-a-GCST90001416	rs117190494	A	G	8	75563339	0.4148	-0.205541	0.022	0.01738	FALSE	0.475514	3.642e-07	TRUE	6.229e-07	25.9738
IgD+ CD24- B cell Absolute Count || id:ebi-a-GCST90001416	rs12197153	A	G	6	100821460	2.118	-0.13611	0.0007	0.03885	FALSE	0.32387	2.63099e-06	TRUE	4.93639e-06	22.1429
IgD+ CD24- B cell Absolute Count || id:ebi-a-GCST90001416	rs12799241	A	G	11	119980729	0.132	-0.19561	0.2619	0.1994	FALSE	0.0456489	2.391e-06	TRUE	7.54686e-06	22.32
IgD+ CD24- B cell Absolute Count || id:ebi-a-GCST90001416	rs17056318	C	T	5	158285953	-0.2103	0.428383	0.081	0.07055	FALSE	0.0101181	3.98602e-06	TRUE	1.62006e-05	21.3345
IgD+ CD24- B cell Absolute Count || id:ebi-a-GCST90001416	rs2395904	G	T	8	130617819	-0.1335	-0.113791	0.2657	0.2822	FALSE	0.190176	1.26e-06	TRUE	2.86323e-06	23.5666
IgD+ CD24- B cell Absolute Count || id:ebi-a-GCST90001416	rs34771848	T	C	12	14302579	-0.3693	-0.17469	0.023	0.0818	FALSE	0.19138	4.43598e-06	TRUE	9.60808e-06	21.135
IgD+ CD24- B cell Absolute Count || id:ebi-a-GCST90001416	rs34910780	T	A	7	77469688	-0.2677	0.414072	0.048	0.03783	FALSE	0.184811	2.94198e-06	TRUE	6.51299e-06	21.9337
IgD+ CD24- B cell Absolute Count || id:ebi-a-GCST90001416	rs3811215	T	G	14	22954777	-0.1264	0.0954697	0.3032	0.2771	FALSE	0.348959	2.59801e-06	TRUE	4.76632e-06	22.1618
IgD+ CD24- B cell Absolute Count || id:ebi-a-GCST90001416	rs71615254	C	A	4	178658413	-0.2989	0.0352559	0.0406	0.08998	FALSE	0.805587	1.21099e-06	TRUE	1.56846e-06	23.6442
IgD+ CD24- B cell Absolute Count || id:ebi-a-GCST90001416	rs73426855	C	T	17	77637123	-0.1616	-0.0192115	0.1469	0.2188	FALSE	0.838967	3.09699e-06	TRUE	3.8505e-06	21.839
CD24+ CD27+ B cell %B cell || id:ebi-a-GCST90001417	rs10743163	A	G	11	11033950	-0.1205	-0.0182355	0.4035	0.3221	FALSE	0.827621	2.20699e-06	TRUE	2.78436e-06	22.4887
CD24+ CD27+ B cell %B cell || id:ebi-a-GCST90001417	rs115405874	G	A	5	119742816	0.9325	0.172527	0.0037	0.02045	FALSE	0.313961	3.925e-06	TRUE	7.34021e-06	21.374
CD24+ CD27+ B cell %B cell || id:ebi-a-GCST90001417	rs116844769	A	G	14	65713895	0.2482	0.314155	0.0662	0.05624	FALSE	0.141075	1.064e-06	TRUE	2.65383e-06	23.8901
CD24+ CD27+ B cell %B cell || id:ebi-a-GCST90001417	rs145442262	A	G	3	186702869	-0.2083	0.198189	0.0906	0.04397	FALSE	0.359433	1.15001e-06	TRUE	2.14535e-06	23.7303
CD24+ CD27+ B cell %B cell || id:ebi-a-GCST90001417	rs35698683	G	A	4	11590243	-0.293	-0.130408	0.0447	0.0317	FALSE	0.421673	8.17504e-07	TRUE	1.43941e-06	24.405
CD24+ CD27+ B cell %B cell || id:ebi-a-GCST90001417	rs45608038	G	A	2	73679013	0.3527	-0.343946	0.0421	0.0184	FALSE	0.094393	1.71002e-08	TRUE	5.58742e-08	31.9479
CD24+ CD27+ B cell %B cell || id:ebi-a-GCST90001417	rs4658141	C	T	1	89814066	-0.1269	-0.0667476	0.3805	0.3701	FALSE	0.403279	1.009e-06	TRUE	1.82309e-06	23.9692
CD24+ CD27+ B cell %B cell || id:ebi-a-GCST90001417	rs681014	C	T	5	140636323	0.9614	0.0472095	0.9966	0.98364	FALSE	0.90959	3.52298e-06	TRUE	4.21743e-06	21.5709
CD24+ CD27+ B cell %B cell || id:ebi-a-GCST90001417	rs7221794	A	G	17	76979729	-0.1563	-0.0981852	0.1574	0.2178	FALSE	0.292244	4.29903e-06	TRUE	8.21837e-06	21.1952
CD24+ CD27+ B cell %B cell || id:ebi-a-GCST90001417	rs72758947	G	A	1	207087053	-0.2365	0.12384	0.0641	0.1145	FALSE	0.285046	3.67401e-06	TRUE	7.12404e-06	21.4957
CD24+ CD27+ B cell %B cell || id:ebi-a-GCST90001417	rs72844588	A	G	2	138420154	0.2066	-0.0329858	0.0913	0.1513	FALSE	0.759488	1.826e-06	TRUE	2.42577e-06	22.8503
CD24+ CD27+ B cell %B cell || id:ebi-a-GCST90001417	rs7412746	T	C	1	150860471	-0.1301	-0.0140779	0.5153	0.5235	FALSE	0.856027	3.41099e-07	TRUE	4.36302e-07	26.0914
CD24+ CD27+ B cell %B cell || id:ebi-a-GCST90001417	rs75766272	T	C	1	8009985	-0.4865	0.288165	0.0201	0.03374	FALSE	0.0586786	2.04899e-08	TRUE	7.58924e-08	31.5887
CD24+ CD27+ B cell %B cell || id:ebi-a-GCST90001417	rs76477280	G	A	13	50147180	0.4892	-0.299588	0.0206	0.01227	FALSE	0.320188	3.02803e-08	TRUE	6.47481e-08	30.8264
CD24+ CD27+ B cell %B cell || id:ebi-a-GCST90001417	rs77762131	C	G	14	96205838	0.2675	0.239541	0.045	0.02454	FALSE	0.572453	4.59896e-06	TRUE	6.8597e-06	21.0673
CD24+ CD27+ B cell Absolute Count || id:ebi-a-GCST90001418	rs10762541	T	C	10	53790461	0.1488	-0.111356	0.772	0.7229	FALSE	0.177056	6.08695e-07	TRUE	1.45791e-06	24.9664
CD24+ CD27+ B cell Absolute Count || id:ebi-a-GCST90001418	rs11653761	T	G	17	2716535	-0.118	-0.0114255	0.592	0.6012	FALSE	0.884276	1.84001e-06	TRUE	2.26018e-06	22.8229
CD24+ CD27+ B cell Absolute Count || id:ebi-a-GCST90001418	rs118092259	G	T	8	89432719	-0.2901	-0.481141	0.0414	0.01431	FALSE	0.255513	4.97898e-06	TRUE	9.91569e-06	20.9041
CD24+ CD27+ B cell Absolute Count || id:ebi-a-GCST90001418	rs12874404	G	A	13	108993494	0.1691	-0.0155157	0.3256	0.06237	FALSE	0.940621	2.04202e-10	TRUE	2.67225e-10	40.6268
CD24+ CD27+ B cell Absolute Count || id:ebi-a-GCST90001418	rs138329462	A	G	12	11634360	-0.4374	-0.109995	0.0174	0.02352	FALSE	0.715606	3.10799e-06	TRUE	4.23684e-06	21.8143
CD24+ CD27+ B cell Absolute Count || id:ebi-a-GCST90001418	rs144295598	A	G	22	45164171	0.5664	0.50218	0.0103	0.01125	FALSE	0.234533	2.59902e-06	TRUE	5.40578e-06	22.1674
CD24+ CD27+ B cell Absolute Count || id:ebi-a-GCST90001418	rs17708396	A	C	5	148410250	2.539	-0.177275	0.0005	0.0184	FALSE	0.278826	1.09499e-06	TRUE	2.2266e-06	23.8315
CD24+ CD27+ B cell Absolute Count || id:ebi-a-GCST90001418	rs557577736	G	A	13	46224092	1.818	0.220789	0.001	0.01227	FALSE	0.660327	2.869e-06	TRUE	4.05369e-06	21.9772
CD24+ CD27+ B cell Absolute Count || id:ebi-a-GCST90001418	rs56033406	T	C	6	41084740	0.312	-0.074527	0.0349	0.03579	FALSE	0.760578	3.22901e-06	TRUE	4.27437e-06	21.7369
CD24+ CD27+ B cell Absolute Count || id:ebi-a-GCST90001418	rs73192651	T	C	13	50212885	0.4411	-0.301605	0.02	0.01329	FALSE	0.316752	7.38193e-07	TRUE	1.44959e-06	24.6024
CD24+ CD27+ B cell Absolute Count || id:ebi-a-GCST90001418	rs75766272	T	C	1	8009985	-0.4055	0.288165	0.0201	0.03374	FALSE	0.0586786	2.56998e-06	TRUE	7.63647e-06	22.1859
CD24+ CD27+ B cell Absolute Count || id:ebi-a-GCST90001418	rs77762131	C	G	14	96205838	0.2815	0.239541	0.045	0.02454	FALSE	0.572453	1.12699e-06	TRUE	1.74552e-06	23.7686
CD20- B cell %B cell || id:ebi-a-GCST90001419	rs118084343	G	A	11	17687837	-0.2663	0.228523	0.0547	0.0184	FALSE	0.429425	1.02901e-06	TRUE	1.78489e-06	23.9632
CD20- B cell %B cell || id:ebi-a-GCST90001419	rs140134875	A	C	15	80306120	-1.694	-0.202154	0.0011	0.0184	FALSE	0.391616	1.639e-06	TRUE	2.91875e-06	23.0552
CD20- B cell %B cell || id:ebi-a-GCST90001419	rs187723151	A	G	1	242186219	-0.9447	-0.665297	0.004	0.01125	FALSE	0.25433	1.07999e-06	TRUE	2.26232e-06	23.8602
CD20- B cell %B cell || id:ebi-a-GCST90001419	rs2107459	A	C	16	74140113	0.2021	-0.166933	0.0853	0.07873	FALSE	0.286039	4.17503e-06	TRUE	8.00551e-06	21.2613
CD20- B cell %B cell || id:ebi-a-GCST90001419	rs316122	C	G	5	93014071	0.2993	0.0610403	0.0372	0.1084	FALSE	0.65487	3.971e-06	TRUE	5.62708e-06	21.3402
CD20- B cell %B cell || id:ebi-a-GCST90001419	rs4244568	G	T	15	39319915	-0.1233	0.0651478	0.3414	0.3885	FALSE	0.400366	2.67399e-06	TRUE	4.65069e-06	22.1137
CD20- B cell %B cell || id:ebi-a-GCST90001419	rs58352426	A	G	3	154090291	0.1401	0.231348	0.2246	0.2321	FALSE	0.0100069	2.07998e-06	TRUE	8.7868e-06	22.6004
CD20- B cell %B cell || id:ebi-a-GCST90001419	rs7265879	G	C	20	6103341	-0.2182	-0.0164168	0.0778	0.05419	FALSE	0.938213	2.35798e-06	TRUE	2.78482e-06	22.3449
CD20- B cell %B cell || id:ebi-a-GCST90001419	rs9270911	T	C	6	32572202	0.1364	-0.0573359	0.6083	0.5337	FALSE	0.459629	2.10499e-06	TRUE	3.50359e-06	22.5716
IgD- CD38+ B cell Absolute Count || id:ebi-a-GCST90001420	rs10815908	T	G	9	8537763	0.2526	0.125784	0.0511	0.1053	FALSE	0.337114	2.75797e-06	TRUE	5.11613e-06	22.0446
IgD- CD38+ B cell Absolute Count || id:ebi-a-GCST90001420	rs115156019	T	C	1	168227395	-0.6197	0.448775	0.0081	0.04192	FALSE	0.013835	6.33199e-07	TRUE	2.72182e-06	24.8954
IgD- CD38+ B cell Absolute Count || id:ebi-a-GCST90001420	rs138158989	A	G	2	204476635	-1.339	0.0158553	0.0018	0.01125	FALSE	0.981844	2.33099e-06	TRUE	2.69192e-06	22.355
IgD- CD38+ B cell Absolute Count || id:ebi-a-GCST90001420	rs147319637	A	G	11	111211623	-0.5657	0.162389	0.0094	0.01431	FALSE	0.431122	3.92401e-06	TRUE	6.61619e-06	21.3604
IgD- CD38+ B cell Absolute Count || id:ebi-a-GCST90001420	rs148362575	T	A	2	187165335	2.541	0.138595	0.0008	0.01329	FALSE	0.659338	1.64101e-06	TRUE	2.34628e-06	23.0552
IgD- CD38+ B cell Absolute Count || id:ebi-a-GCST90001420	rs17037450	A	G	12	106098314	-0.3311	-0.14005	0.0264	0.03579	FALSE	0.391225	4.90501e-06	TRUE	8.48501e-06	20.9373
IgD- CD38+ B cell Absolute Count || id:ebi-a-GCST90001420	rs2075365	A	G	12	31092966	-0.1142	-0.0124549	0.6518	0.6524	FALSE	0.879174	4.14801e-06	TRUE	5.05418e-06	21.2559
IgD- CD38+ B cell Absolute Count || id:ebi-a-GCST90001420	rs478251	C	A	11	127827727	0.1689	-0.00279524	0.1332	0.1524	FALSE	0.976434	8.85503e-07	TRUE	1.03327e-06	24.2336
IgD- CD38+ B cell Absolute Count || id:ebi-a-GCST90001420	rs66491584	A	G	3	20980398	-0.1466	0.150455	0.1991	0.2526	FALSE	0.0814404	7.43293e-07	TRUE	2.17646e-06	24.5791
IgD- CD38+ B cell Absolute Count || id:ebi-a-GCST90001420	rs74011406	A	G	15	47631034	0.1928	-0.155207	0.093	0.06953	FALSE	0.251288	2.869e-06	TRUE	5.83255e-06	21.9734
IgD- CD38+ B cell Absolute Count || id:ebi-a-GCST90001420	rs912755	C	G	10	7484185	-2.494	-0.0824149	0.9996	0.98875	FALSE	0.846104	2.16202e-06	TRUE	2.70074e-06	22.5241
CD20- B cell Absolute Count || id:ebi-a-GCST90001421	rs116699251	A	G	5	142419461	-0.2732	-0.022997	0.0446	0.02352	FALSE	0.893648	3.24399e-06	TRUE	3.93211e-06	21.7279
CD20- B cell Absolute Count || id:ebi-a-GCST90001421	rs16936840	T	C	11	19531128	0.1881	0.122577	0.102	0.1575	FALSE	0.247528	3.49897e-06	TRUE	7.13052e-06	21.5815
CD20- B cell Absolute Count || id:ebi-a-GCST90001421	rs2637364	C	T	17	32078878	-0.1164	-0.00821157	0.6221	0.5828	FALSE	0.91579	3.75301e-06	TRUE	4.45829e-06	21.4546
CD20- B cell Absolute Count || id:ebi-a-GCST90001421	rs36123742	T	A	3	133253719	0.1193	-0.125781	0.6555	0.6861	FALSE	0.114755	4.11396e-06	TRUE	1.02948e-05	21.2661
CD20- B cell Absolute Count || id:ebi-a-GCST90001421	rs38182	T	C	7	15900650	-0.1541	0.193608	0.1693	0.08078	FALSE	0.281284	3.21203e-06	TRUE	6.32856e-06	21.7401
CD20- B cell Absolute Count || id:ebi-a-GCST90001421	rs57641238	C	G	2	75536553	-0.1546	0.106534	0.2252	0.1748	FALSE	0.338428	1.47999e-07	TRUE	2.99641e-07	27.7084
CD20- B cell Absolute Count || id:ebi-a-GCST90001421	rs6029245	C	T	20	39267990	0.3071	0.168155	0.0358	0.03476	FALSE	0.593843	3.23102e-06	TRUE	4.77572e-06	21.7494
CD20- B cell Absolute Count || id:ebi-a-GCST90001421	rs6586822	C	T	8	19139514	-0.1182	0.0642579	0.6508	0.6748	FALSE	0.431853	4.34901e-06	TRUE	7.22226e-06	21.1858
CD20- B cell Absolute Count || id:ebi-a-GCST90001421	rs71431666	C	G	14	95266847	-0.1932	-0.033158	0.0946	0.09509	FALSE	0.837738	3.49398e-06	TRUE	4.37768e-06	21.5896
CD20- B cell Absolute Count || id:ebi-a-GCST90001421	rs74786971	C	G	4	90909176	0.2348	-0.136854	0.0645	0.06953	FALSE	0.357824	2.031e-06	TRUE	3.72077e-06	22.6372
CD20- B cell Absolute Count || id:ebi-a-GCST90001421	rs77553819	C	G	13	24882401	-0.1249	-0.0815697	0.2863	0.2035	FALSE	0.390745	3.51901e-06	TRUE	6.2058e-06	21.5586
CD20- B cell Absolute Count || id:ebi-a-GCST90001421	rs7773849	G	A	6	128553518	1.508	-0.141254	0.0018	0.02454	FALSE	0.273267	8.31209e-08	TRUE	1.84499e-07	28.8409
CD20- CD38- B cell %B cell || id:ebi-a-GCST90001422	rs117308259	C	T	14	31993501	-0.8348	0.113959	0.0066	0.01636	FALSE	0.669885	2.48199e-08	TRUE	3.77301e-08	31.2222
CD20- CD38- B cell %B cell || id:ebi-a-GCST90001422	rs16955339	T	G	17	52971060	0.293	-0.192434	0.0377	0.03374	FALSE	0.373853	2.56803e-06	TRUE	4.60476e-06	22.1827
CD20- CD38- B cell %B cell || id:ebi-a-GCST90001422	rs17099538	C	T	14	33254318	-0.2409	-0.116232	0.0559	0.1074	FALSE	0.345853	3.093e-06	TRUE	5.65171e-06	21.8297
CD20- CD38- B cell %B cell || id:ebi-a-GCST90001422	rs182720746	T	C	4	113092883	0.6255	-0.0998334	0.0089	0.03374	FALSE	0.647788	2.014e-06	TRUE	2.89182e-06	22.6602
CD20- CD38- B cell %B cell || id:ebi-a-GCST90001422	rs2215848	A	G	4	25065221	0.524	0.201796	0.0118	0.02147	FALSE	0.636009	3.06902e-06	TRUE	4.40108e-06	21.85
CD20- CD38- B cell %B cell || id:ebi-a-GCST90001422	rs2339996	A	G	5	173070505	-0.1471	-0.0306323	0.7803	0.7301	FALSE	0.754395	3.11602e-07	TRUE	4.29057e-07	26.2701
CD20- CD38- B cell %B cell || id:ebi-a-GCST90001422	rs34666228	T	G	11	123385425	0.1355	-0.0739528	0.2346	0.184	FALSE	0.405726	1.45902e-06	TRUE	2.58716e-06	23.2689
CD20- CD38- B cell %B cell || id:ebi-a-GCST90001422	rs55767134	C	G	10	17048435	-0.1463	-0.0353121	0.1838	0.1452	FALSE	0.744718	2.90202e-06	TRUE	3.85762e-06	21.9595
CD20- CD38- B cell %B cell || id:ebi-a-GCST90001422	rs55897487	T	C	12	261706	-1.342	-0.556586	0.0016	0.01125	FALSE	0.256371	3.73104e-06	TRUE	7.50276e-06	21.4589
CD20- CD38- B cell %B cell || id:ebi-a-GCST90001422	rs6125184	A	G	20	46576714	-0.1186	-0.0522996	0.5914	0.5521	FALSE	0.499438	1.547e-06	TRUE	2.48412e-06	23.1868
CD20- CD38- B cell %B cell || id:ebi-a-GCST90001422	rs75839951	G	T	2	34491589	-0.2476	-0.207496	0.0585	0.04397	FALSE	0.155906	1.92801e-06	TRUE	4.56713e-06	22.7422
CD20- CD38- B cell %B cell || id:ebi-a-GCST90001422	rs78301150	A	G	12	82233392	-1.069	0.100252	0.0033	0.02249	FALSE	0.52262	1.42099e-06	TRUE	2.26255e-06	23.3342
CD20- CD38- B cell Absolute Count || id:ebi-a-GCST90001423	rs11203884	T	C	8	17516564	-0.1548	0.127755	0.1643	0.182	FALSE	0.218837	2.26898e-06	TRUE	4.85664e-06	22.4239
CD20- CD38- B cell Absolute Count || id:ebi-a-GCST90001423	rs117308259	C	T	14	31993501	-0.6917	0.113959	0.0066	0.01636	FALSE	0.669885	4.39896e-06	TRUE	6.12971e-06	21.1514
CD20- CD38- B cell Absolute Count || id:ebi-a-GCST90001423	rs118073973	A	T	9	19948908	0.2899	-0.508374	0.0402	0.02454	FALSE	0.163163	2.87303e-06	TRUE	6.60151e-06	21.9764
CD20- CD38- B cell Absolute Count || id:ebi-a-GCST90001423	rs16955339	T	G	17	52971060	0.3095	-0.192434	0.0377	0.03374	FALSE	0.373853	7.67397e-07	TRUE	1.41563e-06	24.5302
CD20- CD38- B cell Absolute Count || id:ebi-a-GCST90001423	rs2339996	A	G	5	173070505	-0.1438	-0.0306323	0.7802	0.7301	FALSE	0.754395	6.60496e-07	TRUE	8.99372e-07	24.8099
CD20- CD38- B cell Absolute Count || id:ebi-a-GCST90001423	rs308820	C	T	11	88142031	-0.1305	-0.179963	0.7571	0.7219	FALSE	0.0272433	4.63095e-06	TRUE	1.5565e-05	21.0553
CD20- CD38- B cell Absolute Count || id:ebi-a-GCST90001423	rs61906277	G	A	11	123384801	0.1435	-0.0741325	0.2347	0.183	FALSE	0.404536	3.99098e-07	TRUE	7.25397e-07	25.8028
CD20- CD38- B cell Absolute Count || id:ebi-a-GCST90001423	rs62311900	T	C	4	74145187	-0.1537	-0.132011	0.1736	0.1339	FALSE	0.275783	1.33801e-06	TRUE	2.72578e-06	23.4347
CD20- CD38- B cell Absolute Count || id:ebi-a-GCST90001423	rs6906886	A	T	6	85038851	0.1893	0.140106	0.903	0.8978	FALSE	0.300503	3.29299e-06	TRUE	6.29856e-06	21.7074
CD20- CD38- B cell Absolute Count || id:ebi-a-GCST90001423	rs75609575	A	G	11	97639659	-0.3072	0.684324	0.0349	0.0184	FALSE	0.094443	3.45096e-06	TRUE	9.09188e-06	21.6124
IgD+ B cell %Lymphocyte || id:ebi-a-GCST90001424	rs11657531	T	C	17	2731370	-0.1468	-0.0596876	0.4882	0.4601	FALSE	0.453791	5.52497e-10	TRUE	1.11135e-09	38.6926
IgD+ B cell %Lymphocyte || id:ebi-a-GCST90001424	rs116906133	G	A	13	100023905	-1.032	-0.24377	0.0037	0.04499	FALSE	0.0990581	2.22398e-06	TRUE	5.9321e-06	22.4514
IgD+ B cell %Lymphocyte || id:ebi-a-GCST90001424	rs12874404	G	A	13	108993494	0.1898	-0.0155157	0.3257	0.06237	FALSE	0.940621	3.43084e-13	TRUE	4.68144e-13	53.331
IgD+ B cell %Lymphocyte || id:ebi-a-GCST90001424	rs143109147	C	T	1	40387371	2.746	-0.0759567	0.0004	0.01738	FALSE	0.727527	3.27198e-06	TRUE	4.40767e-06	21.7208
IgD+ B cell %Lymphocyte || id:ebi-a-GCST90001424	rs16837671	G	T	2	206655953	-0.2827	-0.291264	0.0494	0.01943	FALSE	0.242367	7.43207e-07	TRUE	1.60342e-06	24.5809
IgD+ B cell %Lymphocyte || id:ebi-a-GCST90001424	rs1977295	A	G	10	7188484	0.1101	-0.0309671	0.5273	0.5378	FALSE	0.688578	3.11401e-06	TRUE	4.30472e-06	21.82
IgD+ B cell %Lymphocyte || id:ebi-a-GCST90001424	rs2395904	G	T	8	130617819	-0.1285	-0.113791	0.2657	0.2822	FALSE	0.190176	2.243e-06	TRUE	4.99321e-06	22.4505
IgD+ B cell %Lymphocyte || id:ebi-a-GCST90001424	rs2402519	C	G	14	95373465	0.1596	0.000200935	0.1523	0.2055	FALSE	0.998216	2.10402e-06	TRUE	2.37803e-06	22.5759
IgD+ B cell %Lymphocyte || id:ebi-a-GCST90001424	rs34910780	T	A	7	77469688	-0.2739	0.414072	0.0481	0.03783	FALSE	0.184811	1.25101e-06	TRUE	2.88605e-06	23.5677
IgD+ B cell %Lymphocyte || id:ebi-a-GCST90001424	rs4361609	C	G	6	31240635	-0.2101	-0.0809419	0.1131	0.1759	FALSE	0.378967	6.78297e-07	TRUE	1.25999e-06	24.752
IgD+ B cell %Lymphocyte || id:ebi-a-GCST90001424	rs55658072	G	A	19	14873284	0.1165	0.0152125	0.6218	0.546	FALSE	0.845939	3.23601e-06	TRUE	4.04644e-06	21.733
IgD+ B cell %Lymphocyte || id:ebi-a-GCST90001424	rs6131010	G	A	20	44724305	-0.1212	-0.216347	0.6172	0.7393	FALSE	0.0110561	2.47098e-06	TRUE	1.01121e-05	22.2749
IgD+ B cell %Lymphocyte || id:ebi-a-GCST90001424	rs73078428	A	T	7	20106029	-0.1651	0.169453	0.1318	0.05317	FALSE	0.416271	4.854e-06	TRUE	8.19446e-06	20.9625
IgD+ B cell %Lymphocyte || id:ebi-a-GCST90001424	rs76845048	C	A	5	115785493	-0.3021	-0.396876	0.0357	0.01636	FALSE	0.263143	4.76299e-06	TRUE	9.41587e-06	20.9896
IgD- CD38+ B cell %lymphocyte || id:ebi-a-GCST90001425	rs11609248	G	A	12	14317207	-0.1438	-0.258738	0.1916	0.07975	FALSE	0.215999	1.64801e-06	TRUE	3.58874e-06	23.0374
IgD- CD38+ B cell %lymphocyte || id:ebi-a-GCST90001425	rs12340211	G	C	9	8531036	0.2558	0.126858	0.0518	0.1074	FALSE	0.33667	1.907e-06	TRUE	3.56035e-06	22.7672
IgD- CD38+ B cell %lymphocyte || id:ebi-a-GCST90001425	rs138158989	A	G	2	204476635	-1.324	0.0158553	0.0018	0.01125	FALSE	0.981844	2.49799e-06	TRUE	2.86686e-06	22.2322
IgD- CD38+ B cell %lymphocyte || id:ebi-a-GCST90001425	rs148362575	T	A	2	187165335	2.567	0.138595	0.0008	0.01329	FALSE	0.659338	1.93299e-06	TRUE	2.76429e-06	22.7322
IgD- CD38+ B cell %lymphocyte || id:ebi-a-GCST90001425	rs148377259	C	T	7	106306631	-0.311	-0.0917104	0.0341	0.03374	FALSE	0.638108	1.47001e-06	TRUE	2.15235e-06	23.2561
IgD- CD38+ B cell %lymphocyte || id:ebi-a-GCST90001425	rs151009998	A	G	3	11712287	0.2925	-0.580569	0.0379	0.05317	FALSE	0.0360521	2.32498e-06	TRUE	7.69754e-06	22.3796
IgD- CD38+ B cell %lymphocyte || id:ebi-a-GCST90001425	rs187459109	A	G	6	40333488	-1.987	0.226335	0.0008	0.01227	FALSE	0.647966	8.31706e-07	TRUE	1.22236e-06	24.3584
IgD- CD38+ B cell %lymphocyte || id:ebi-a-GCST90001425	rs4785074	T	C	16	59885737	-0.1289	0.0266288	0.635	0.7352	FALSE	0.75049	1.91898e-07	TRUE	2.67118e-07	27.212
IgD- CD38+ B cell %lymphocyte || id:ebi-a-GCST90001425	rs66491584	A	G	3	20980398	-0.1404	0.150455	0.1991	0.2526	FALSE	0.0814404	1.97702e-06	TRUE	5.54838e-06	22.6819
IgD- CD38+ B cell %lymphocyte || id:ebi-a-GCST90001425	rs72686093	T	C	14	22129890	0.2941	0.102539	0.0382	0.01227	FALSE	0.79789	1.64101e-06	TRUE	2.13596e-06	23.0481
IgD- CD38+ B cell %lymphocyte || id:ebi-a-GCST90001425	rs72834736	C	G	16	81821361	0.3562	0.0439283	0.0248	0.1299	FALSE	0.709555	4.11604e-06	TRUE	5.6075e-06	21.2724
IgD- CD38+ B cell %lymphocyte || id:ebi-a-GCST90001425	rs7294591	T	C	12	52932031	0.1168	0.173359	0.5412	0.4622	FALSE	0.0276841	1.086e-06	TRUE	3.93064e-06	23.8631
IgD- CD38+ B cell %lymphocyte || id:ebi-a-GCST90001425	rs75346886	T	G	7	127285830	0.3296	-0.2273	0.0294	0.03681	FALSE	0.282316	2.48199e-06	TRUE	4.87127e-06	22.2596
IgD- CD38+ B cell %lymphocyte || id:ebi-a-GCST90001425	rs76348547	T	G	22	31013921	0.3941	-0.276611	0.0207	0.02965	FALSE	0.337306	1.74699e-06	TRUE	3.27798e-06	22.9305
IgD- CD38+ B cell %lymphocyte || id:ebi-a-GCST90001425	rs76624801	C	A	6	41935797	-2.09	-0.700382	0.0007	0.01534	FALSE	0.448248	3.53199e-06	TRUE	5.86248e-06	21.5709
IgD- CD38+ B cell %lymphocyte || id:ebi-a-GCST90001425	rs78196740	C	T	1	63802723	0.192	0.187094	0.0929	0.1053	FALSE	0.179455	2.59998e-06	TRUE	5.87769e-06	22.1562
IgD- CD38+ B cell %lymphocyte || id:ebi-a-GCST90001425	rs79812543	A	G	3	157649504	0.3801	0.121276	0.0197	0.01943	FALSE	0.705182	4.16198e-06	TRUE	5.66599e-06	21.2579
IgD- CD38+ B cell %lymphocyte || id:ebi-a-GCST90001425	rs970081	A	G	1	213101844	-0.1191	-0.0230147	0.6517	0.6288	FALSE	0.766844	1.64801e-06	TRUE	2.20675e-06	23.0261
IgD- CD38dim B cell %lymphocyte || id:ebi-a-GCST90001426	rs10922490	C	T	1	89286072	0.516	-0.243286	0.0164	0.04601	FALSE	0.178261	8.15793e-07	TRUE	1.90067e-06	24.4286
IgD- CD38dim B cell %lymphocyte || id:ebi-a-GCST90001426	rs11653761	T	G	17	2716535	-0.1257	-0.0114255	0.592	0.6012	FALSE	0.884276	1.93201e-07	TRUE	2.45791e-07	27.1817
IgD- CD38dim B cell %lymphocyte || id:ebi-a-GCST90001426	rs11687597	G	A	2	136926146	0.1644	0.184268	0.2069	0.2065	FALSE	0.0863257	4.86004e-08	TRUE	1.57242e-07	29.8907
IgD- CD38dim B cell %lymphocyte || id:ebi-a-GCST90001426	rs118086652	G	A	15	76646870	0.38	0.0645021	0.0213	0.02045	FALSE	0.82797	4.61095e-06	TRUE	5.78437e-06	21.0572
IgD- CD38dim B cell %lymphocyte || id:ebi-a-GCST90001426	rs12298227	C	T	12	54786414	-0.2055	-0.0632958	0.1013	0.06646	FALSE	0.5605	6.51193e-07	TRUE	1.01818e-06	24.8547
IgD- CD38dim B cell %lymphocyte || id:ebi-a-GCST90001426	rs143785715	T	C	1	19500582	1.034	0.512311	0.0027	0.02045	FALSE	0.043481	4.55302e-06	TRUE	1.38818e-05	21.1004
IgD- CD38dim B cell %lymphocyte || id:ebi-a-GCST90001426	rs146936090	T	C	6	41401285	1.843	-0.235761	0.0008	0.01227	FALSE	0.279369	1.66498e-06	TRUE	3.33463e-06	23.023
IgD- CD38dim B cell %lymphocyte || id:ebi-a-GCST90001426	rs17405603	T	A	5	144608340	-0.1275	0.00652154	0.2842	0.3292	FALSE	0.938889	2.27898e-06	TRUE	2.70757e-06	22.3988
IgD- CD38dim B cell %lymphocyte || id:ebi-a-GCST90001426	rs71612685	G	A	4	100279851	0.5092	-0.550653	0.0126	0.01022	FALSE	0.25231	2.94002e-06	TRUE	6.03177e-06	21.9038
IgD- CD38dim B cell %lymphocyte || id:ebi-a-GCST90001426	rs72816858	C	G	10	22940992	0.4384	0.29107	0.0172	0.04908	FALSE	0.165618	2.24099e-06	TRUE	5.2104e-06	22.4431
IgD- CD38dim B cell %lymphocyte || id:ebi-a-GCST90001426	rs7595246	C	T	2	238554657	0.1571	0.110295	0.1893	0.2546	FALSE	0.260492	2.509e-07	TRUE	5.47639e-07	26.6882
IgD- CD38dim B cell %lymphocyte || id:ebi-a-GCST90001426	rs78027513	T	G	7	154618679	0.2746	0.0633156	0.0414	0.06544	FALSE	0.681924	4.77595e-06	TRUE	6.63008e-06	20.9808
IgD- CD38dim B cell %lymphocyte || id:ebi-a-GCST90001426	rs7840395	G	A	8	144984956	-0.1408	-0.030341	0.5715	0.4765	FALSE	0.693648	8.25296e-09	TRUE	1.26826e-08	33.3532
IgD- CD38dim B cell %lymphocyte || id:ebi-a-GCST90001426	rs9520836	G	A	13	108957063	0.1281	-0.0792416	0.5044	0.2321	FALSE	0.392215	1.05201e-07	TRUE	2.00683e-07	28.3942
IgD- CD38- B cell %lymphocyte || id:ebi-a-GCST90001427	rs11653761	T	G	17	2716535	-0.1169	-0.0114255	0.592	0.6012	FALSE	0.884276	2.77997e-06	TRUE	3.37062e-06	22.041
IgD- CD38- B cell %lymphocyte || id:ebi-a-GCST90001427	rs11777835	C	T	8	144986103	-0.1246	-0.0314923	0.5715	0.4765	FALSE	0.682699	6.83392e-07	TRUE	9.81179e-07	24.7412
IgD- CD38- B cell %lymphocyte || id:ebi-a-GCST90001427	rs12128328	C	T	1	59700800	0.1428	0.123858	0.2113	0.1155	FALSE	0.28377	3.17497e-06	TRUE	6.19218e-06	21.7778
IgD- CD38- B cell %lymphocyte || id:ebi-a-GCST90001427	rs12426629	G	C	12	54797571	-0.1952	-0.0807015	0.0989	0.06339	FALSE	0.453256	4.95199e-06	TRUE	8.12245e-06	20.9175
IgD- CD38- B cell %lymphocyte || id:ebi-a-GCST90001427	rs12874404	G	A	13	108993494	0.1408	-0.0155157	0.3256	0.06237	FALSE	0.940621	1.378e-07	TRUE	1.68014e-07	27.8505
IgD- CD38- B cell %lymphocyte || id:ebi-a-GCST90001427	rs17405603	T	A	5	144608340	-0.1322	0.00652154	0.2842	0.3292	FALSE	0.938889	1.88599e-06	TRUE	2.23077e-06	22.7774
IgD- CD38- B cell %lymphocyte || id:ebi-a-GCST90001427	rs190799514	C	T	8	55620993	0.391	0.291686	0.0272	0.01227	FALSE	0.51981	3.59104e-07	TRUE	5.93107e-07	25.9942
IgD- CD38- B cell %lymphocyte || id:ebi-a-GCST90001427	rs61790670	A	C	1	84127219	0.1517	-0.0505167	0.23	0.2382	FALSE	0.620405	1.83802e-07	TRUE	2.8435e-07	27.2884
IgD- CD38- B cell %lymphocyte || id:ebi-a-GCST90001427	rs6723786	G	A	2	238550072	0.1403	-0.060471	0.2924	0.3773	FALSE	0.462182	2.84302e-07	TRUE	5.01187e-07	26.4307
IgD- CD38- B cell %lymphocyte || id:ebi-a-GCST90001427	rs7236090	C	T	18	60947111	0.1163	0.0724598	0.5922	0.5654	FALSE	0.350804	3.33096e-06	TRUE	6.02244e-06	21.6931
IgD- CD38- B cell %lymphocyte || id:ebi-a-GCST90001427	rs72942964	T	C	4	134727496	-1.231	0.511422	0.0021	0.01125	FALSE	0.0744115	4.85601e-06	TRUE	1.32804e-05	20.9573
IgD- CD38- B cell %lymphocyte || id:ebi-a-GCST90001427	rs77741094	G	C	21	42362418	-0.5436	-0.329502	0.0126	0.03272	FALSE	0.193131	1.24e-06	TRUE	2.80427e-06	23.5993
IgD- CD38- B cell %lymphocyte || id:ebi-a-GCST90001427	rs814418	T	C	8	9936753	0.204	0.174581	0.0907	0.06851	FALSE	0.27641	4.40099e-06	TRUE	8.56243e-06	21.1484
IgD- CD38dim B cell %B cell || id:ebi-a-GCST90001428	rs10743163	A	G	11	11033950	-0.1167	-0.0182355	0.4035	0.3221	FALSE	0.827621	4.11396e-06	TRUE	5.12769e-06	21.2934
IgD- CD38dim B cell %B cell || id:ebi-a-GCST90001428	rs111854570	A	G	3	8695105	-0.2872	-0.217414	0.0388	0.02147	FALSE	0.368808	4.40697e-06	TRUE	7.7831e-06	21.1497
IgD- CD38dim B cell %B cell || id:ebi-a-GCST90001428	rs11548656	G	A	16	81916912	-0.1701	-0.0511648	0.1288	0.03885	FALSE	0.784943	3.48097e-06	TRUE	4.51031e-06	21.5996
IgD- CD38dim B cell %B cell || id:ebi-a-GCST90001428	rs16832731	A	G	2	136864703	0.1484	0.19405	0.1987	0.1912	FALSE	0.0934545	2.48599e-06	TRUE	6.69044e-06	22.2369
IgD- CD38dim B cell %B cell || id:ebi-a-GCST90001428	rs17405749	T	C	5	144609363	-0.1389	0.119096	0.2374	0.3139	FALSE	0.137268	1.51098e-06	TRUE	3.77246e-06	23.196
IgD- CD38dim B cell %B cell || id:ebi-a-GCST90001428	rs2397752	T	C	10	132983821	-0.136	0.181971	0.248	0.272	FALSE	0.0349108	1.41101e-06	TRUE	4.83924e-06	23.3411
IgD- CD38dim B cell %B cell || id:ebi-a-GCST90001428	rs4038038	A	G	13	19499423	0.1177	0.049607	0.359	0.3722	FALSE	0.527485	3.36202e-06	TRUE	5.25573e-06	21.6598
IgD- CD38dim B cell %B cell || id:ebi-a-GCST90001428	rs73205209	C	T	3	106275239	0.3323	-0.364896	0.0334	0.01125	FALSE	0.510346	2.81799e-06	TRUE	4.46128e-06	22.0103
IgD- CD38dim B cell %B cell || id:ebi-a-GCST90001428	rs75273600	A	G	6	125594743	0.6398	0.506519	0.0093	0.02352	FALSE	0.127539	3.46497e-07	TRUE	9.26081e-07	26.0727
IgD- CD38dim B cell %B cell || id:ebi-a-GCST90001428	rs75659776	T	C	17	49605668	0.2621	0.0981937	0.0515	0.04703	FALSE	0.432766	2.73697e-06	TRUE	4.65286e-06	22.0551
IgD- CD38dim B cell %B cell || id:ebi-a-GCST90001428	rs80216562	A	G	11	128322602	-0.3698	-0.149943	0.029	0.03067	FALSE	0.481607	3.31002e-07	TRUE	5.65943e-07	26.1539
IgD- CD38dim B cell %B cell || id:ebi-a-GCST90001428	rs9424499	C	G	1	233050029	-0.5857	-0.0390027	0.0109	0.07669	FALSE	0.785932	2.81002e-07	TRUE	3.75164e-07	26.489
IgD+ CD38+ B cell %lymphocyte || id:ebi-a-GCST90001429	rs10103048	C	A	8	130602281	0.126	0.00510969	0.7321	0.591	FALSE	0.947777	2.988e-06	TRUE	3.46228e-06	21.9074
IgD+ CD38+ B cell %lymphocyte || id:ebi-a-GCST90001429	rs10832409	A	G	11	15377699	0.1495	0.0435934	0.1722	0.2219	FALSE	0.680747	3.73603e-06	TRUE	5.19135e-06	21.4627
IgD+ CD38+ B cell %lymphocyte || id:ebi-a-GCST90001429	rs11068290	T	C	12	110228055	0.3875	0.336974	0.0231	0.01227	FALSE	0.129578	1.08901e-06	TRUE	2.78932e-06	23.8359
IgD+ CD38+ B cell %lymphocyte || id:ebi-a-GCST90001429	rs11185560	A	G	7	190115	-0.2347	0.168681	0.9375	0.96217	FALSE	0.339607	2.95597e-06	TRUE	5.45841e-06	21.9108
IgD+ CD38+ B cell %lymphocyte || id:ebi-a-GCST90001429	rs11682311	C	T	2	16464977	-0.1278	-0.0803906	0.3243	0.3926	FALSE	0.298437	9.105e-07	TRUE	1.82849e-06	24.1796
IgD+ CD38+ B cell %lymphocyte || id:ebi-a-GCST90001429	rs117772462	A	T	7	48791017	-0.4644	-0.267265	0.0159	0.01943	FALSE	0.584711	1.58599e-06	TRUE	2.40486e-06	23.1164
IgD+ CD38+ B cell %lymphocyte || id:ebi-a-GCST90001429	rs140380950	C	T	2	105587803	-0.3597	0.336866	0.0368	0.01636	FALSE	0.684581	2.067e-08	TRUE	3.13171e-08	31.5682
IgD+ CD38+ B cell %lymphocyte || id:ebi-a-GCST90001429	rs2216762	C	T	16	84759446	-0.1525	0.0293019	0.8141	0.8466	FALSE	0.781491	8.88403e-07	TRUE	1.17395e-06	24.247
IgD+ CD38+ B cell %lymphocyte || id:ebi-a-GCST90001429	rs3811315	A	T	14	22499870	0.1771	-0.109867	0.1157	0.0818	FALSE	0.372974	2.503e-06	TRUE	4.49369e-06	22.2324
IgD+ CD38+ B cell %lymphocyte || id:ebi-a-GCST90001429	rs59879144	A	C	12	75564449	-0.4624	0.184534	0.0161	0.02556	FALSE	0.559911	1.88599e-06	TRUE	2.90525e-06	22.7807
IgD+ CD38+ B cell %lymphocyte || id:ebi-a-GCST90001429	rs60521331	A	G	17	8639905	0.1158	-0.0229308	0.5022	0.4693	FALSE	0.766456	1.86299e-06	TRUE	2.47269e-06	22.8031
IgD+ CD38+ B cell %lymphocyte || id:ebi-a-GCST90001429	rs76112278	A	G	4	15915069	-0.4243	0.0654918	0.0194	0.0184	FALSE	0.831711	1.25901e-06	TRUE	1.60587e-06	23.5626
IgD+ CD38+ B cell %lymphocyte || id:ebi-a-GCST90001429	rs76660971	A	G	5	18919526	-0.1368	-0.0218124	0.2299	0.1575	FALSE	0.846864	2.02502e-06	TRUE	2.52257e-06	22.6568
IgD+ CD38+ B cell %lymphocyte || id:ebi-a-GCST90001429	rs78658073	A	G	5	498773	1.792	-0.234487	0.001	0.02147	FALSE	0.400453	1.011e-06	TRUE	1.81277e-06	23.9856
IgD+ CD38+ B cell %lymphocyte || id:ebi-a-GCST90001429	rs80330977	A	G	5	158276610	-0.2327	0.428633	0.0814	0.07055	FALSE	0.010087	2.46598e-07	TRUE	1.18831e-06	26.7285
IgD+ CD38dim B cell %lymphocyte || id:ebi-a-GCST90001430	rs11657531	T	C	17	2731370	-0.1167	-0.0596876	0.4884	0.4601	FALSE	0.453791	8.83894e-07	TRUE	1.51407e-06	24.2463
IgD+ CD38dim B cell %lymphocyte || id:ebi-a-GCST90001430	rs116844769	A	G	14	65713895	-0.2347	0.314155	0.0662	0.05624	FALSE	0.141075	2.40099e-06	TRUE	5.81562e-06	22.3094
IgD+ CD38dim B cell %lymphocyte || id:ebi-a-GCST90001430	rs12516105	C	T	5	160198880	0.1502	-0.0948046	0.1737	0.1994	FALSE	0.284756	3.75301e-06	TRUE	7.28758e-06	21.4509
IgD+ CD38dim B cell %lymphocyte || id:ebi-a-GCST90001430	rs12874404	G	A	13	108993494	0.1366	-0.0155157	0.3256	0.06237	FALSE	0.940621	1.89601e-07	TRUE	2.28462e-07	27.2454
IgD+ CD38dim B cell %lymphocyte || id:ebi-a-GCST90001430	rs142838362	T	C	21	47606966	0.2463	-0.0743239	0.0577	0.03067	FALSE	0.798989	2.72101e-06	TRUE	3.51738e-06	22.0683
IgD+ CD38dim B cell %lymphocyte || id:ebi-a-GCST90001430	rs143109147	C	T	1	40387371	2.959	-0.0759567	0.0004	0.01738	FALSE	0.727527	4.27701e-07	TRUE	6.00261e-07	25.6459
IgD+ CD38dim B cell %lymphocyte || id:ebi-a-GCST90001430	rs16974449	A	C	16	84754964	0.1233	0.0282591	0.4851	0.3405	FALSE	0.737023	4.77903e-07	TRUE	6.64542e-07	25.4313
IgD+ CD38dim B cell %lymphocyte || id:ebi-a-GCST90001430	rs28399382	T	C	3	115393238	0.1411	-0.022482	0.1982	0.1524	FALSE	0.848906	4.74395e-06	TRUE	5.91485e-06	20.9871
IgD+ CD38dim B cell %lymphocyte || id:ebi-a-GCST90001430	rs55708924	G	A	21	16767346	-0.4222	0.543536	0.0185	0.02454	FALSE	0.00166238	1.39801e-06	TRUE	8.10693e-06	23.3567
IgD+ CD38dim B cell %lymphocyte || id:ebi-a-GCST90001430	rs60521331	A	G	17	8639905	0.1214	-0.0229308	0.5022	0.4693	FALSE	0.766456	6.26095e-07	TRUE	8.52799e-07	24.8974
IgD+ CD38dim B cell %lymphocyte || id:ebi-a-GCST90001430	rs60953943	A	G	8	60077245	-0.4228	-0.722085	0.0204	0.01636	FALSE	0.146552	1.91298e-06	TRUE	4.60961e-06	22.7567
IgD+ CD38dim B cell %lymphocyte || id:ebi-a-GCST90001430	rs6131010	G	A	20	44724305	-0.1184	-0.216347	0.6172	0.7393	FALSE	0.0110561	4.94698e-06	TRUE	1.94235e-05	20.9303
IgD+ CD38dim B cell %lymphocyte || id:ebi-a-GCST90001430	rs62474511	T	A	7	123275484	0.2018	0.111135	0.0927	0.1155	FALSE	0.327412	1.417e-06	TRUE	2.72639e-06	23.3183
IgD+ CD38dim B cell %lymphocyte || id:ebi-a-GCST90001430	rs655580	A	G	19	53039110	0.1258	-0.0600427	0.4571	0.3456	FALSE	0.458365	2.18902e-07	TRUE	3.86408e-07	26.9559
IgD+ CD38dim B cell %lymphocyte || id:ebi-a-GCST90001430	rs6831487	G	T	4	170331972	0.1165	-0.016937	0.4702	0.3446	FALSE	0.842839	2.42298e-06	TRUE	3.03406e-06	22.3004
IgD+ CD38dim B cell %lymphocyte || id:ebi-a-GCST90001430	rs74151247	A	C	10	97801073	0.348	-0.182045	0.0302	0.01329	FALSE	0.575351	1.09199e-06	TRUE	1.678e-06	23.8421
IgD+ CD38dim B cell %lymphocyte || id:ebi-a-GCST90001430	rs75319860	C	T	12	110312229	0.3651	-0.371476	0.0249	0.01431	FALSE	0.257775	3.91201e-06	TRUE	7.78966e-06	21.3801
IgD+ CD38dim B cell %lymphocyte || id:ebi-a-GCST90001430	rs75474045	A	G	13	72428296	0.503	0.0834061	0.0126	0.01943	FALSE	0.764147	3.125e-06	TRUE	4.10286e-06	21.8125
IgD+ CD38dim B cell %lymphocyte || id:ebi-a-GCST90001430	rs76400856	C	A	10	56638876	0.2233	-0.174729	0.0639	0.09509	FALSE	0.234836	4.30299e-06	TRUE	8.77749e-06	21.198
IgD+ CD38dim B cell %lymphocyte || id:ebi-a-GCST90001430	rs7840067	C	T	8	130582787	-0.1537	-0.0294708	0.1978	0.2321	FALSE	0.745871	3.95704e-07	TRUE	5.47899e-07	25.7994
IgD+ CD38- B cell %lymphocyte || id:ebi-a-GCST90001431	rs10444793	A	G	15	44517689	-0.4323	0.00726792	0.0181	0.03988	FALSE	0.980956	2.88602e-06	TRUE	3.29766e-06	21.9603
IgD+ CD38- B cell %lymphocyte || id:ebi-a-GCST90001431	rs12146653	C	T	11	21411891	0.1892	-0.170731	0.0964	0.137	FALSE	0.208835	4.66305e-06	TRUE	9.89246e-06	21.0273
IgD+ CD38- B cell %lymphocyte || id:ebi-a-GCST90001431	rs12197754	C	T	6	130521070	-0.1427	0.0721378	0.2014	0.2597	FALSE	0.393223	4.74996e-06	TRUE	8.26379e-06	20.9861
IgD+ CD38- B cell %lymphocyte || id:ebi-a-GCST90001431	rs12829274	G	A	12	129349167	-0.2515	0.202031	0.0618	0.07669	FALSE	0.177868	1.33999e-06	TRUE	3.09983e-06	23.4462
IgD+ CD38- B cell %lymphocyte || id:ebi-a-GCST90001431	rs12874404	G	A	13	108993494	0.1714	-0.0155157	0.3256	0.06237	FALSE	0.940621	1.385e-10	TRUE	1.78936e-10	41.4266
IgD+ CD38- B cell %lymphocyte || id:ebi-a-GCST90001431	rs35088452	A	C	3	8847483	-0.1352	0.0667049	0.7471	0.7117	FALSE	0.419555	2.15899e-06	TRUE	3.72368e-06	22.52
IgD+ CD38- B cell %lymphocyte || id:ebi-a-GCST90001431	rs3730631	C	T	12	69228178	-0.1789	0.793786	0.1288	0.04601	FALSE	0.0216716	1.66399e-06	TRUE	6.23531e-06	23.0163
IgD+ CD38- B cell %lymphocyte || id:ebi-a-GCST90001431	rs62235484	A	G	21	41083050	0.4662	0.0924819	0.0175	0.02556	FALSE	0.574122	7.13608e-07	TRUE	1.10505e-06	24.6708
IgD+ CD38- B cell %lymphocyte || id:ebi-a-GCST90001431	rs6895553	C	T	5	114821667	-0.199	0.253965	0.0946	0.08078	FALSE	0.0838262	3.304e-06	TRUE	8.95551e-06	21.6992
IgD+ CD38- B cell %lymphocyte || id:ebi-a-GCST90001431	rs72706301	A	G	14	94852219	0.448	0.368048	0.0179	0.0184	FALSE	0.234084	1.98299e-06	TRUE	4.17514e-06	22.6854
IgD+ CD38- B cell %lymphocyte || id:ebi-a-GCST90001431	rs77055472	A	T	5	157655991	-0.2682	-0.135486	0.0495	0.03272	FALSE	0.6218	3.36001e-06	TRUE	4.8822e-06	21.6656
IgD+ CD38- B cell %lymphocyte || id:ebi-a-GCST90001431	rs77762131	C	G	14	96205838	0.3532	0.239541	0.045	0.02454	FALSE	0.572453	1.24701e-09	TRUE	2.18935e-09	37.0839
IgD+ CD38- B cell %lymphocyte || id:ebi-a-GCST90001431	rs78007261	T	C	22	45666517	-0.3003	0.230064	0.0379	0.01227	FALSE	0.648793	4.80895e-06	TRUE	6.78264e-06	20.9813
IgD+ CD38- B cell %lymphocyte || id:ebi-a-GCST90001431	rs78009119	G	T	5	136421498	-0.5085	0.132345	0.0137	0.01636	FALSE	0.86636	2.49902e-06	TRUE	3.06384e-06	22.2507
Unswitched memory B cell %lymphocyte || id:ebi-a-GCST90001432	rs112135308	G	C	16	86794463	0.416	-0.0778098	0.0174	0.04601	FALSE	0.698228	2.57099e-06	TRUE	3.55919e-06	22.1804
Unswitched memory B cell %lymphocyte || id:ebi-a-GCST90001432	rs11657759	C	A	17	2715961	-0.1271	-0.072875	0.4903	0.4714	FALSE	0.352712	1.16099e-07	TRUE	2.32247e-07	28.1866
Unswitched memory B cell %lymphocyte || id:ebi-a-GCST90001432	rs11794578	G	T	9	808529	0.1189	0.048242	0.4521	0.5297	FALSE	0.533278	1.12101e-06	TRUE	1.76878e-06	23.8041
Unswitched memory B cell %lymphocyte || id:ebi-a-GCST90001432	rs12829274	G	A	12	129349167	-0.2536	0.202031	0.0618	0.07669	FALSE	0.177868	7.30601e-07	TRUE	1.72114e-06	24.6296
Unswitched memory B cell %lymphocyte || id:ebi-a-GCST90001432	rs12874404	G	A	13	108993494	0.1827	-0.0155157	0.3256	0.06237	FALSE	0.940621	4.02346e-12	TRUE	5.35602e-12	48.4416
Unswitched memory B cell %lymphocyte || id:ebi-a-GCST90001432	rs141247883	G	A	8	144986071	-0.3185	1.23644	0.0319	0.01125	FALSE	0.245295	3.34503e-06	TRUE	6.84065e-06	21.6697
Unswitched memory B cell %lymphocyte || id:ebi-a-GCST90001432	rs143553941	C	G	12	109368119	0.501	-0.220076	0.013	0.02045	FALSE	0.515375	2.95801e-06	TRUE	4.64289e-06	21.9234
Unswitched memory B cell %lymphocyte || id:ebi-a-GCST90001432	rs2956955	C	T	8	1552537	-0.3254	-0.0847087	0.9661	0.96933	FALSE	0.856561	1.47099e-06	TRUE	1.83558e-06	23.2671
Unswitched memory B cell %lymphocyte || id:ebi-a-GCST90001432	rs557577736	G	A	13	46224092	1.799	0.220789	0.001	0.01227	FALSE	0.660327	2.857e-06	TRUE	4.06619e-06	21.9711
Unswitched memory B cell %lymphocyte || id:ebi-a-GCST90001432	rs6032660	A	G	20	44730245	-0.1525	-0.207387	0.6359	0.7434	FALSE	0.0163245	7.19797e-09	TRUE	3.7901e-08	33.6479
Unswitched memory B cell %lymphocyte || id:ebi-a-GCST90001432	rs6557137	T	C	6	150197022	-0.1494	0.181749	0.1838	0.1595	FALSE	0.0850257	3.62001e-06	TRUE	9.78236e-06	21.5139
Unswitched memory B cell %lymphocyte || id:ebi-a-GCST90001432	rs7254039	A	G	19	14993354	-0.2695	-0.0459451	0.0435	0.04908	FALSE	0.787581	3.20797e-06	TRUE	4.15854e-06	21.7552
Unswitched memory B cell %lymphocyte || id:ebi-a-GCST90001432	rs73192651	T	C	13	50212885	0.5455	-0.301605	0.02	0.01329	FALSE	0.316752	6.53597e-10	TRUE	1.54651e-09	38.3649
Unswitched memory B cell %lymphocyte || id:ebi-a-GCST90001432	rs75766272	T	C	1	8009985	-0.3961	0.288165	0.0201	0.03374	FALSE	0.0586786	3.51901e-06	TRUE	1.03007e-05	21.5783
Unswitched memory B cell %lymphocyte || id:ebi-a-GCST90001432	rs77762131	C	G	14	96205838	0.3287	0.239541	0.045	0.02454	FALSE	0.572453	8.74903e-09	TRUE	1.49146e-08	33.2428
Unswitched memory B cell %lymphocyte || id:ebi-a-GCST90001432	rs8014978	C	T	14	94936964	-0.1203	0.0248742	0.5737	0.4673	FALSE	0.752877	1.08201e-06	TRUE	1.46098e-06	23.8563
IgD- CD27- B cell %lymphocyte || id:ebi-a-GCST90001433	rs111407982	T	C	19	8814367	-0.1612	-0.0477336	0.1551	0.1667	FALSE	0.597541	1.87499e-06	TRUE	2.81534e-06	22.786
IgD- CD27- B cell %lymphocyte || id:ebi-a-GCST90001433	rs113442137	A	G	1	160254955	-0.2734	-0.227457	0.0472	0.05215	FALSE	0.10515	1.97301e-06	TRUE	5.20155e-06	22.6868
IgD- CD27- B cell %lymphocyte || id:ebi-a-GCST90001433	rs12654363	T	C	5	84064142	-0.2241	-0.0514646	0.9301	0.9182	FALSE	0.687223	3.31398e-06	TRUE	4.60651e-06	21.6886
IgD- CD27- B cell %lymphocyte || id:ebi-a-GCST90001433	rs185621536	T	C	1	113524501	-0.3248	0.00262474	0.0312	0.0184	FALSE	0.991528	3.79997e-06	TRUE	4.29621e-06	21.4315
IgD- CD27- B cell %lymphocyte || id:ebi-a-GCST90001433	rs191610741	T	C	6	4201348	-0.3731	0.00486543	0.0257	0.02147	FALSE	0.988945	4.87304e-06	TRUE	5.51968e-06	20.947
IgD- CD27- B cell %lymphocyte || id:ebi-a-GCST90001433	rs2250246	G	A	12	6553016	0.1325	-0.173444	0.5341	0.5798	FALSE	0.028165	7.13296e-08	TRUE	2.97176e-07	29.153
IgD- CD27- B cell %lymphocyte || id:ebi-a-GCST90001433	rs2789568	C	T	1	217179038	-0.2462	0.0863961	0.0706	0.1718	FALSE	0.403069	3.32897e-07	TRUE	6.15243e-07	26.1338
IgD- CD27- B cell %lymphocyte || id:ebi-a-GCST90001433	rs35574803	C	T	3	32533246	-0.3044	0.415009	0.0562	0.02454	FALSE	0.24887	1.83101e-08	TRUE	4.36829e-08	31.8115
IgD- CD27- B cell %lymphocyte || id:ebi-a-GCST90001433	rs4810485	G	T	20	44747947	0.317	-0.207934	0.6313	0.7403	FALSE	0.0164483	4.97966e-33	TRUE	1.55679e-31	146.168
IgD- CD27- B cell %lymphocyte || id:ebi-a-GCST90001433	rs4941188	A	G	18	60857029	-0.1285	0.0576194	0.6726	0.7198	FALSE	0.470611	1.20401e-06	TRUE	2.00847e-06	23.656
IgD- CD27- B cell %lymphocyte || id:ebi-a-GCST90001433	rs7260348	C	T	19	15011442	-0.2227	-0.0319247	0.0722	0.07771	FALSE	0.843307	2.49799e-06	TRUE	3.12382e-06	22.2427
IgD- CD27- B cell %lymphocyte || id:ebi-a-GCST90001433	rs7606024	A	T	2	56616595	-0.1469	-0.138788	0.7882	0.8661	FALSE	0.282712	1.42498e-06	TRUE	2.84116e-06	23.3352
IgD- CD27- B cell %lymphocyte || id:ebi-a-GCST90001433	rs77126700	C	T	20	47313887	0.3695	0.267189	0.0239	0.01227	FALSE	0.502214	4.22698e-06	TRUE	6.69405e-06	21.2213
IgD- CD27- B cell %lymphocyte || id:ebi-a-GCST90001433	rs78756830	C	T	4	99437210	0.4221	-0.185171	0.0194	0.01329	FALSE	0.685825	1.45301e-06	TRUE	2.04083e-06	23.2923
IgD- CD27- B cell %lymphocyte || id:ebi-a-GCST90001433	rs78763642	A	G	9	25294308	-0.3442	-0.0628313	0.0279	0.07055	FALSE	0.61916	3.96798e-06	TRUE	5.7384e-06	21.3514
Switched memory B cell %lymphocyte || id:ebi-a-GCST90001434	rs11653761	T	G	17	2716535	-0.1491	-0.0114255	0.592	0.6012	FALSE	0.884276	2.298e-09	TRUE	3.03384e-09	35.8844
Switched memory B cell %lymphocyte || id:ebi-a-GCST90001434	rs118076634	T	C	11	94589940	1.115	-0.0826123	0.0025	0.0184	FALSE	0.649117	1.083e-06	TRUE	1.57776e-06	23.8527
Switched memory B cell %lymphocyte || id:ebi-a-GCST90001434	rs12426629	G	C	12	54797571	-0.2182	-0.0807015	0.0989	0.06339	FALSE	0.453256	4.52397e-07	TRUE	7.8278e-07	25.5592
Switched memory B cell %lymphocyte || id:ebi-a-GCST90001434	rs1519526	C	T	2	136967396	0.1674	0.185345	0.1957	0.2065	FALSE	0.0847325	1.341e-07	TRUE	4.15802e-07	27.9216
Switched memory B cell %lymphocyte || id:ebi-a-GCST90001434	rs17405603	T	A	5	144608340	-0.1343	0.00652154	0.2842	0.3292	FALSE	0.938889	1.44202e-06	TRUE	1.68928e-06	23.3212
Switched memory B cell %lymphocyte || id:ebi-a-GCST90001434	rs190799514	C	T	8	55620993	0.3656	0.291686	0.0272	0.01227	FALSE	0.51981	2.20298e-06	TRUE	3.49162e-06	22.4797
Switched memory B cell %lymphocyte || id:ebi-a-GCST90001434	rs7595246	C	T	2	238554657	0.1684	0.110295	0.1893	0.2546	FALSE	0.260492	8.91908e-08	TRUE	2.00527e-07	28.7075
Switched memory B cell %lymphocyte || id:ebi-a-GCST90001434	rs7640978	T	C	3	32533010	0.1649	0.29594	0.1493	0.1155	FALSE	0.0353843	3.535e-06	TRUE	1.14539e-05	21.5767
Switched memory B cell %lymphocyte || id:ebi-a-GCST90001434	rs7840395	G	A	8	144984956	-0.1437	-0.030341	0.5715	0.4765	FALSE	0.693648	1.21099e-08	TRUE	1.83192e-08	32.6206
Switched memory B cell %lymphocyte || id:ebi-a-GCST90001434	rs9520836	G	A	13	108957063	0.1567	-0.0792416	0.5044	0.2321	FALSE	0.392215	2.91199e-10	TRUE	6.37882e-10	39.9563
Plasma Blast-Plasma Cell %lymphocyte || id:ebi-a-GCST90001435	rs11089305	G	A	22	19729361	0.1295	0.0660855	0.2882	0.3262	FALSE	0.41848	1.45301e-06	TRUE	2.54277e-06	23.2795
Plasma Blast-Plasma Cell %lymphocyte || id:ebi-a-GCST90001435	rs116540222	T	C	3	117331256	1.756	0.610624	0.0011	0.0184	FALSE	0.03474	2.922e-06	TRUE	9.62635e-06	21.9391
Plasma Blast-Plasma Cell %lymphocyte || id:ebi-a-GCST90001435	rs12412378	A	C	10	130483163	-0.1755	-0.0558925	0.1608	0.1513	FALSE	0.645246	9.03795e-08	TRUE	1.36956e-07	28.699
Plasma Blast-Plasma Cell %lymphocyte || id:ebi-a-GCST90001435	rs13244540	T	G	7	151002534	0.2681	0.0397114	0.0447	0.07771	FALSE	0.770714	4.69505e-06	TRUE	6.12981e-06	21.0174
Plasma Blast-Plasma Cell %lymphocyte || id:ebi-a-GCST90001435	rs141365416	T	C	1	102236814	2.328	-0.106478	0.0005	0.01329	FALSE	0.593775	2.79402e-06	TRUE	4.16224e-06	22.0205
Plasma Blast-Plasma Cell %lymphocyte || id:ebi-a-GCST90001435	rs148362575	T	A	2	187165335	2.608	0.138595	0.0008	0.01329	FALSE	0.659338	2.46598e-06	TRUE	3.48922e-06	22.2738
Plasma Blast-Plasma Cell %lymphocyte || id:ebi-a-GCST90001435	rs3138500	T	C	9	92219945	-0.2314	-0.272064	0.0678	0.05419	FALSE	0.347505	2.62398e-06	TRUE	4.82981e-06	22.1386
Plasma Blast-Plasma Cell %lymphocyte || id:ebi-a-GCST90001435	rs4785074	T	C	16	59885737	-0.1403	0.0266288	0.6349	0.7352	FALSE	0.75049	4.61998e-08	TRUE	6.57489e-08	29.9887
Plasma Blast-Plasma Cell %lymphocyte || id:ebi-a-GCST90001435	rs55728331	A	G	11	117526440	1.624	0.161985	0.0015	0.03067	FALSE	0.347102	2.90603e-06	TRUE	5.30147e-06	21.9541
Plasma Blast-Plasma Cell %lymphocyte || id:ebi-a-GCST90001435	rs61294310	G	A	6	5266557	0.5223	0.655891	0.0124	0.01329	FALSE	0.107746	1.65299e-06	TRUE	4.32972e-06	23.0453
Plasma Blast-Plasma Cell %lymphocyte || id:ebi-a-GCST90001435	rs74326785	C	T	8	24549984	0.351	-0.0769295	0.0279	0.03681	FALSE	0.719681	2.65497e-06	TRUE	3.62689e-06	22.1142
Plasma Blast-Plasma Cell %lymphocyte || id:ebi-a-GCST90001435	rs7449190	C	T	5	1297918	0.1298	-0.315458	0.7401	0.8384	FALSE	0.000699713	3.66902e-06	TRUE	2.22885e-05	21.4898
Memory B cell %lymphocyte || id:ebi-a-GCST90001436	rs11653761	T	G	17	2716535	-0.1359	-0.0114255	0.592	0.6012	FALSE	0.884276	3.17497e-08	TRUE	4.04891e-08	30.7434
Memory B cell %lymphocyte || id:ebi-a-GCST90001436	rs12636848	G	T	3	147613080	0.1242	0.0634483	0.3031	0.3589	FALSE	0.411912	2.98401e-06	TRUE	5.16797e-06	21.8834
Memory B cell %lymphocyte || id:ebi-a-GCST90001436	rs12763172	C	T	10	85447519	0.132	0.0183289	0.7213	0.5818	FALSE	0.812097	1.637e-06	TRUE	2.10605e-06	23.0568
Memory B cell %lymphocyte || id:ebi-a-GCST90001436	rs12874404	G	A	13	108993494	0.2221	-0.0155157	0.3256	0.06237	FALSE	0.940621	3.31284e-17	TRUE	4.78829e-17	71.8612
Memory B cell %lymphocyte || id:ebi-a-GCST90001436	rs139196765	G	A	15	24733764	1.237	-0.196597	0.0025	0.01329	FALSE	0.762748	7.49307e-07	TRUE	1.00405e-06	24.5809
Memory B cell %lymphocyte || id:ebi-a-GCST90001436	rs143003356	A	G	4	142016471	-0.5299	-0.245941	0.0115	0.01636	FALSE	0.383535	4.78597e-06	TRUE	8.37977e-06	20.9759
Memory B cell %lymphocyte || id:ebi-a-GCST90001436	rs17708396	A	C	5	148410250	2.518	-0.177275	0.0005	0.0184	FALSE	0.278826	1.41198e-06	TRUE	2.84709e-06	23.3401
Memory B cell %lymphocyte || id:ebi-a-GCST90001436	rs34173062	A	G	8	145158607	0.1453	0.139259	0.2153	0.091	FALSE	0.42177	1.242e-06	TRUE	2.15818e-06	23.5993
Memory B cell %lymphocyte || id:ebi-a-GCST90001436	rs3810559	G	T	20	3207749	-0.1132	0.106969	0.5444	0.4673	FALSE	0.17806	4.24004e-06	TRUE	9.36365e-06	21.2267
Memory B cell %lymphocyte || id:ebi-a-GCST90001436	rs4640493	T	A	22	45387786	0.1493	0.0389488	0.83	0.8057	FALSE	0.720835	4.01301e-06	TRUE	5.45117e-06	21.3128
Memory B cell %lymphocyte || id:ebi-a-GCST90001436	rs551529415	T	C	19	1157330	-0.5751	-1.06202	0.01	0.01329	FALSE	0.382251	3.62001e-06	TRUE	6.40863e-06	21.5101
Memory B cell %lymphocyte || id:ebi-a-GCST90001436	rs557577736	G	A	13	46224092	1.799	0.220789	0.001	0.01227	FALSE	0.660327	3.10699e-06	TRUE	4.38415e-06	21.823
Memory B cell %lymphocyte || id:ebi-a-GCST90001436	rs7254039	A	G	19	14993354	-0.2668	-0.0459451	0.0435	0.04908	FALSE	0.787581	4.68004e-06	TRUE	6.04726e-06	21.022
Memory B cell %lymphocyte || id:ebi-a-GCST90001436	rs73192651	T	C	13	50212885	0.442	-0.301605	0.02	0.01329	FALSE	0.316752	5.43801e-07	TRUE	1.08163e-06	25.1877
Memory B cell %lymphocyte || id:ebi-a-GCST90001436	rs74505387	C	T	6	101891742	-0.2033	-0.312028	0.1057	0.06442	FALSE	0.274138	3.08496e-07	TRUE	6.51929e-07	26.3031
Memory B cell %lymphocyte || id:ebi-a-GCST90001436	rs75766272	T	C	1	8009985	-0.3971	0.288165	0.0201	0.03374	FALSE	0.0586786	3.46003e-06	TRUE	1.01599e-05	21.6062
Memory B cell %lymphocyte || id:ebi-a-GCST90001436	rs77762131	C	G	14	96205838	0.3049	0.239541	0.045	0.02454	FALSE	0.572453	1.13201e-07	TRUE	1.82786e-07	28.2452
Memory B cell %lymphocyte || id:ebi-a-GCST90001436	rs974368	A	G	14	63009549	0.1136	-0.0243243	0.5141	0.545	FALSE	0.75711	4.17004e-06	TRUE	5.4766e-06	21.2557
Naive-mature B cell %lymphocyte || id:ebi-a-GCST90001437	rs112850074	G	A	14	103229069	0.3445	-0.158202	0.031	0.01534	FALSE	0.442057	1.46299e-06	TRUE	2.49692e-06	23.2734
Naive-mature B cell %lymphocyte || id:ebi-a-GCST90001437	rs115204570	T	G	5	135756457	-0.479	-0.0102927	0.0161	0.01431	FALSE	0.97679	3.26701e-06	TRUE	3.75717e-06	21.7112
Naive-mature B cell %lymphocyte || id:ebi-a-GCST90001437	rs116844769	A	G	14	65713895	-0.2342	0.314155	0.0662	0.05624	FALSE	0.141075	3.92202e-06	TRUE	9.26879e-06	21.3719
Naive-mature B cell %lymphocyte || id:ebi-a-GCST90001437	rs17056318	C	T	5	158285953	-0.2266	0.428383	0.081	0.07055	FALSE	0.0101181	8.38591e-07	TRUE	3.75325e-06	24.351
Naive-mature B cell %lymphocyte || id:ebi-a-GCST90001437	rs2395904	G	T	8	130617819	-0.1504	-0.113791	0.2657	0.2822	FALSE	0.190176	6.15106e-08	TRUE	1.55331e-07	29.4381
Naive-mature B cell %lymphocyte || id:ebi-a-GCST90001437	rs2978582	C	T	8	35485504	0.1509	-0.0842791	0.1969	0.1616	FALSE	0.436339	1.84599e-06	TRUE	3.17984e-06	22.8036
Naive-mature B cell %lymphocyte || id:ebi-a-GCST90001437	rs35607968	T	C	7	67653879	0.1611	-0.0379667	0.1536	0.1861	FALSE	0.674839	2.82703e-06	TRUE	3.94885e-06	22.0085
Naive-mature B cell %lymphocyte || id:ebi-a-GCST90001437	rs4805840	G	A	19	33468482	-0.1599	0.104427	0.823	0.8865	FALSE	0.466957	1.41501e-06	TRUE	2.34973e-06	23.3509
Naive-mature B cell %lymphocyte || id:ebi-a-GCST90001437	rs74151247	A	C	10	97801073	0.3341	-0.182045	0.0302	0.01329	FALSE	0.575351	4.39097e-06	TRUE	6.56767e-06	21.1486
Naive-mature B cell %lymphocyte || id:ebi-a-GCST90001437	rs74397782	A	G	12	25018659	-0.3176	0.233639	0.0343	0.05419	FALSE	0.190014	1.679e-06	TRUE	3.77905e-06	23.0099
Naive-mature B cell %lymphocyte || id:ebi-a-GCST90001437	rs78433555	A	C	12	107821321	0.2756	0.193758	0.0501	0.03374	FALSE	0.549497	1.42498e-06	TRUE	2.21973e-06	23.3289
IgD- CD38dim B cell Absolute Count || id:ebi-a-GCST90001438	rs115414430	G	C	2	36720835	0.3388	-0.170394	0.0286	0.03476	FALSE	0.451529	3.29102e-06	TRUE	5.44408e-06	21.7119
IgD- CD38dim B cell Absolute Count || id:ebi-a-GCST90001438	rs11653761	T	G	17	2716535	-0.1121	-0.0114255	0.592	0.6012	FALSE	0.884276	3.28897e-06	TRUE	3.95983e-06	21.7261
IgD- CD38dim B cell Absolute Count || id:ebi-a-GCST90001438	rs141352577	T	C	3	8492010	0.3656	-0.0260408	0.0235	0.02249	FALSE	0.938151	1.95501e-06	TRUE	2.30448e-06	22.7148
IgD- CD38dim B cell Absolute Count || id:ebi-a-GCST90001438	rs149006488	G	C	11	67523715	-0.1579	-0.0755849	0.1496	0.1902	FALSE	0.423365	3.83804e-06	TRUE	6.51634e-06	21.4038
IgD- CD38dim B cell Absolute Count || id:ebi-a-GCST90001438	rs16925715	C	T	10	53772842	-0.1298	0.08355	0.2824	0.2863	FALSE	0.303732	1.556e-06	TRUE	3.05054e-06	23.1454
IgD- CD38dim B cell Absolute Count || id:ebi-a-GCST90001438	rs4936106	G	C	11	130360402	0.3309	0.367804	0.0289	0.01227	FALSE	0.0905462	3.62602e-06	TRUE	9.63734e-06	21.5143
IgD- CD38dim B cell Absolute Count || id:ebi-a-GCST90001438	rs73178168	T	C	13	47809629	0.1583	0.153754	0.1703	0.1022	FALSE	0.41833	1.23501e-06	TRUE	2.15548e-06	23.608
IgD- CD38dim B cell Absolute Count || id:ebi-a-GCST90001438	rs7595246	C	T	2	238554657	0.14	0.110295	0.1893	0.2546	FALSE	0.260492	4.08602e-06	TRUE	8.1707e-06	21.2784
IgD- CD38dim B cell Absolute Count || id:ebi-a-GCST90001438	rs77848220	T	C	1	61251434	0.405	0.528466	0.0219	0.02147	FALSE	0.0754988	9.04191e-07	TRUE	2.66605e-06	24.2047
IgD- CD38dim B cell Absolute Count || id:ebi-a-GCST90001438	rs7840395	G	A	8	144984956	-0.1267	-0.030341	0.5715	0.4765	FALSE	0.693648	1.85498e-07	TRUE	2.67093e-07	27.2979
IgD- CD38dim B cell Absolute Count || id:ebi-a-GCST90001438	rs78893742	A	G	20	36100011	0.6139	0.203315	0.0081	0.02045	FALSE	0.545493	3.47696e-06	TRUE	5.35089e-06	21.5968
IgD- CD38dim B cell Absolute Count || id:ebi-a-GCST90001438	rs9520836	G	A	13	108957063	0.1117	-0.0792416	0.5044	0.2321	FALSE	0.392215	3.14398e-06	TRUE	5.57058e-06	21.77
IgD+ CD24+ B cell %lymphocyte || id:ebi-a-GCST90001439	rs11657118	C	T	17	2714118	-0.1428	-0.0726588	0.475	0.4724	FALSE	0.354938	3.70101e-09	TRUE	8.054e-09	34.9351
IgD+ CD24+ B cell %lymphocyte || id:ebi-a-GCST90001439	rs12874404	G	A	13	108993494	0.2335	-0.0155157	0.3256	0.06237	FALSE	0.940621	1.09295e-18	TRUE	1.63531e-18	78.7049
IgD+ CD24+ B cell %lymphocyte || id:ebi-a-GCST90001439	rs183466766	A	G	13	108710731	0.2998	0.736073	0.0402	0.01125	FALSE	0.048187	8.89693e-07	TRUE	2.90354e-06	24.2422
IgD+ CD24+ B cell %lymphocyte || id:ebi-a-GCST90001439	rs2015983	C	A	2	237150166	-0.1746	-0.105073	0.8771	0.8098	FALSE	0.28666	1.874e-06	TRUE	3.72991e-06	22.7825
IgD+ CD24+ B cell %lymphocyte || id:ebi-a-GCST90001439	rs73192651	T	C	13	50212885	0.4819	-0.301605	0.02	0.01329	FALSE	0.316752	6.07393e-08	TRUE	1.2768e-07	29.4701
IgD+ CD24+ B cell %lymphocyte || id:ebi-a-GCST90001439	rs75766272	T	C	1	8009985	-0.4103	0.288165	0.0201	0.03374	FALSE	0.0586786	1.81899e-06	TRUE	5.50147e-06	22.852
IgD+ CD24+ B cell %lymphocyte || id:ebi-a-GCST90001439	rs77762131	C	G	14	96205838	0.3082	0.239541	0.045	0.02454	FALSE	0.572453	8.52491e-08	TRUE	1.3764e-07	28.8097
IgD- CD24- B cell %lymphocyte || id:ebi-a-GCST90001440	rs11862268	A	G	16	81239867	0.4267	0.152078	0.0187	0.02965	FALSE	0.533402	2.464e-06	TRUE	3.84123e-06	22.2698
IgD- CD24- B cell %lymphocyte || id:ebi-a-GCST90001440	rs30146	C	T	16	14342183	-0.4244	0.115518	0.0198	0.09202	FALSE	0.373907	3.30697e-06	TRUE	5.88987e-06	21.6932
IgD- CD24- B cell %lymphocyte || id:ebi-a-GCST90001440	rs55756125	C	T	1	59740965	0.1417	0.135594	0.2289	0.2352	FALSE	0.133842	2.21702e-06	TRUE	5.4737e-06	22.4594
IgD- CD24- B cell %lymphocyte || id:ebi-a-GCST90001440	rs58904842	A	C	16	3463156	-0.1174	0.0238224	0.4768	0.5072	FALSE	0.757462	2.72101e-06	TRUE	3.61421e-06	22.0701
IgD- CD24- B cell %lymphocyte || id:ebi-a-GCST90001440	rs72990172	A	G	2	238526279	0.1576	-0.0169441	0.1711	0.2198	FALSE	0.858421	1.92699e-06	TRUE	2.41728e-06	22.7251
IgD- CD24- B cell %lymphocyte || id:ebi-a-GCST90001440	rs73277142	T	C	12	11974332	0.2673	-0.252589	0.0555	0.02352	FALSE	0.28607	1.58099e-06	TRUE	3.13746e-06	23.1292
IgD- CD24- B cell %lymphocyte || id:ebi-a-GCST90001440	rs75150138	A	T	16	49238584	-0.2581	0.230268	0.0517	0.03374	FALSE	0.359319	4.05303e-06	TRUE	7.2969e-06	21.2954
IgD- CD24- B cell %lymphocyte || id:ebi-a-GCST90001440	rs75464772	T	C	6	19788226	-0.328	0.274933	0.0325	0.02454	FALSE	0.263032	3.94003e-06	TRUE	7.84394e-06	21.3538
IgD- CD24- B cell %lymphocyte || id:ebi-a-GCST90001440	rs807894	G	T	6	164610887	0.1202	-0.0942902	0.5868	0.5767	FALSE	0.239645	2.99799e-06	TRUE	6.11216e-06	21.9088
IgD- CD24- B cell %lymphocyte || id:ebi-a-GCST90001440	rs8098848	T	C	18	60857793	-0.1264	0.0559262	0.6704	0.7209	FALSE	0.483517	2.243e-06	TRUE	3.65967e-06	22.4451
IgD- CD24- B cell %lymphocyte || id:ebi-a-GCST90001440	rs9398107	G	A	6	107155687	0.2699	0.0866419	0.0555	0.05624	FALSE	0.696981	1.36301e-06	TRUE	1.9046e-06	23.4126
IgD+ CD24- B cell %lymphocyte || id:ebi-a-GCST90001441	rs111830700	A	G	7	121332400	0.2933	0.136689	0.0377	0.01329	FALSE	0.58904	3.85896e-06	TRUE	5.71795e-06	21.4016
IgD+ CD24- B cell %lymphocyte || id:ebi-a-GCST90001441	rs116844769	A	G	14	65713895	-0.232	0.314155	0.0662	0.05624	FALSE	0.141075	3.28103e-06	TRUE	7.82799e-06	21.7116
IgD+ CD24- B cell %lymphocyte || id:ebi-a-GCST90001441	rs12542190	C	A	8	130594761	-0.1572	-0.077313	0.1943	0.2393	FALSE	0.383663	2.72402e-07	TRUE	5.09979e-07	26.5473
IgD+ CD24- B cell %lymphocyte || id:ebi-a-GCST90001441	rs140523784	T	C	6	16887609	0.1447	-0.123757	0.1864	0.1738	FALSE	0.255199	4.58205e-06	TRUE	9.16671e-06	21.0615
IgD+ CD24- B cell %lymphocyte || id:ebi-a-GCST90001441	rs16837671	G	T	2	206655953	-0.2649	-0.291264	0.0494	0.01943	FALSE	0.242367	3.95103e-06	TRUE	8.02711e-06	21.3576
IgD+ CD24- B cell %lymphocyte || id:ebi-a-GCST90001441	rs2994690	C	G	14	95363646	0.1312	-0.0304817	0.2462	0.2965	FALSE	0.706622	3.38197e-06	TRUE	4.60955e-06	21.661
IgD+ CD24- B cell %lymphocyte || id:ebi-a-GCST90001441	rs34712193	T	A	3	1814140	0.1567	-0.0849428	0.1644	0.18	FALSE	0.394527	1.44501e-06	TRUE	2.56725e-06	23.3046
IgD+ CD24- B cell %lymphocyte || id:ebi-a-GCST90001441	rs34910780	T	A	7	77469688	-0.282	0.414072	0.048	0.03783	FALSE	0.184811	7.03105e-07	TRUE	1.6564e-06	24.6839
IgD+ CD24- B cell %lymphocyte || id:ebi-a-GCST90001441	rs4361609	C	G	6	31240635	-0.2163	-0.0809419	0.1131	0.1759	FALSE	0.378967	3.57298e-07	TRUE	6.74032e-07	25.9999
IgD+ CD24- B cell %lymphocyte || id:ebi-a-GCST90001441	rs4805840	G	A	19	33468482	-0.152	0.104427	0.823	0.8865	FALSE	0.466957	2.85503e-06	TRUE	4.68926e-06	21.9817
IgD+ CD24- B cell %lymphocyte || id:ebi-a-GCST90001441	rs6131010	G	A	20	44724305	-0.1285	-0.216347	0.6172	0.7393	FALSE	0.0110561	6.64003e-07	TRUE	2.9621e-06	24.8066
IgD+ CD24- B cell %lymphocyte || id:ebi-a-GCST90001441	rs76578043	A	G	13	105214810	0.3251	0.181577	0.0298	0.02761	FALSE	0.472411	2.89601e-06	TRUE	4.72752e-06	21.9566
IgD+ CD24- B cell %lymphocyte || id:ebi-a-GCST90001441	rs9900847	C	T	17	2717218	-0.1133	-0.000999474	0.6041	0.6237	FALSE	0.99004	4.05602e-06	TRUE	4.56261e-06	21.3162
CD24+ CD27+ B cell %lymphocyte || id:ebi-a-GCST90001442	rs112542522	A	G	2	4031340	0.6143	-0.183404	0.0082	0.02249	FALSE	0.519547	3.72804e-06	TRUE	5.84488e-06	21.4622
CD24+ CD27+ B cell %lymphocyte || id:ebi-a-GCST90001442	rs11657759	C	A	17	2715961	-0.1352	-0.072875	0.4903	0.4714	FALSE	0.352712	1.80701e-08	TRUE	3.8095e-08	31.8139
CD24+ CD27+ B cell %lymphocyte || id:ebi-a-GCST90001442	rs12636848	G	T	3	147613080	0.1237	0.0634483	0.3031	0.3589	FALSE	0.411912	3.02601e-06	TRUE	5.24124e-06	21.8554
CD24+ CD27+ B cell %lymphocyte || id:ebi-a-GCST90001442	rs12829274	G	A	12	129349167	-0.2708	0.202031	0.0618	0.07669	FALSE	0.177868	1.24099e-07	TRUE	3.11975e-07	28.0728
CD24+ CD27+ B cell %lymphocyte || id:ebi-a-GCST90001442	rs12874404	G	A	13	108993494	0.2114	-0.0155157	0.3256	0.06237	FALSE	0.940621	8.08537e-16	TRUE	1.16787e-15	65.4032
CD24+ CD27+ B cell %lymphocyte || id:ebi-a-GCST90001442	rs144625305	T	C	7	7871676	0.6284	0.225202	0.0086	0.01329	FALSE	0.502163	2.94999e-06	TRUE	4.68501e-06	21.9264
CD24+ CD27+ B cell %lymphocyte || id:ebi-a-GCST90001442	rs17708396	A	C	5	148410250	2.517	-0.177275	0.0005	0.0184	FALSE	0.278826	1.31899e-06	TRUE	2.662e-06	23.4744
CD24+ CD27+ B cell %lymphocyte || id:ebi-a-GCST90001442	rs4689417	A	C	4	4392393	-0.1241	-0.0405866	0.2961	0.2249	FALSE	0.674893	3.50598e-06	TRUE	4.89259e-06	21.5872
CD24+ CD27+ B cell %lymphocyte || id:ebi-a-GCST90001442	rs4763704	A	G	12	11698759	0.3787	0.589657	0.9772	0.96421	FALSE	0.0198738	2.69699e-06	TRUE	9.97245e-06	22.087
CD24+ CD27+ B cell %lymphocyte || id:ebi-a-GCST90001442	rs557577736	G	A	13	46224092	1.814	0.220789	0.001	0.01227	FALSE	0.660327	2.37099e-06	TRUE	3.37279e-06	22.339
CD24+ CD27+ B cell %lymphocyte || id:ebi-a-GCST90001442	rs6997704	G	A	8	140978857	0.1127	-0.0768514	0.4707	0.453	FALSE	0.329741	2.41102e-06	TRUE	4.5105e-06	22.3104
CD24+ CD27+ B cell %lymphocyte || id:ebi-a-GCST90001442	rs7254039	A	G	19	14993354	-0.2739	-0.0459451	0.0435	0.04908	FALSE	0.787581	2.398e-06	TRUE	3.12292e-06	22.3166
CD24+ CD27+ B cell %lymphocyte || id:ebi-a-GCST90001442	rs73192651	T	C	13	50212885	0.5056	-0.301605	0.02	0.01329	FALSE	0.316752	8.74601e-09	TRUE	1.94852e-08	33.2516
CD24+ CD27+ B cell %lymphocyte || id:ebi-a-GCST90001442	rs74505387	C	T	6	101891742	-0.1838	-0.312028	0.1057	0.06442	FALSE	0.274138	3.47896e-06	TRUE	6.81627e-06	21.6082
CD24+ CD27+ B cell %lymphocyte || id:ebi-a-GCST90001442	rs75766272	T	C	1	8009985	-0.4263	0.288165	0.0201	0.03374	FALSE	0.0586786	5.73099e-07	TRUE	1.83276e-06	25.0882
CD24+ CD27+ B cell %lymphocyte || id:ebi-a-GCST90001442	rs77762131	C	G	14	96205838	0.3074	0.239541	0.045	0.02454	FALSE	0.572453	8.06102e-08	TRUE	1.30775e-07	28.9115
CD24+ CD27+ B cell %lymphocyte || id:ebi-a-GCST90001442	rs9578529	G	A	13	23613190	-0.1323	-0.0525187	0.2676	0.229	FALSE	0.57105	2.48502e-06	TRUE	3.74589e-06	22.262
CD20- B cell %lymphocyte || id:ebi-a-GCST90001443	rs12432015	C	T	14	49052782	-0.1712	0.120591	0.118	0.1391	FALSE	0.303002	4.56899e-06	TRUE	8.66712e-06	21.0664
CD20- B cell %lymphocyte || id:ebi-a-GCST90001443	rs147937648	T	C	12	82008771	-0.7403	0.395193	0.0059	0.01431	FALSE	0.501848	3.01703e-06	TRUE	4.82159e-06	21.8702
CD20- B cell %lymphocyte || id:ebi-a-GCST90001443	rs186229706	T	G	4	2029089	0.4826	0.229757	0.0142	0.02965	FALSE	0.227691	3.96598e-06	TRUE	8.30242e-06	21.3276
CD20- B cell %lymphocyte || id:ebi-a-GCST90001443	rs4244568	G	T	15	39319915	-0.1244	0.0651478	0.3414	0.3885	FALSE	0.400366	1.98701e-06	TRUE	3.46116e-06	22.7001
CD20- B cell %lymphocyte || id:ebi-a-GCST90001443	rs4782702	G	A	16	85477299	0.4085	0.181986	0.9802	0.95808	FALSE	0.409343	3.145e-06	TRUE	5.41485e-06	21.7956
CD20- B cell %lymphocyte || id:ebi-a-GCST90001443	rs6712095	T	G	2	205623497	0.3643	-0.551231	0.0246	0.03067	FALSE	0.109109	4.70901e-06	TRUE	1.17801e-05	21.0194
CD20- B cell %lymphocyte || id:ebi-a-GCST90001443	rs72825207	A	T	10	62909955	0.513	0.534269	0.0149	0.01943	FALSE	0.20329	1.37899e-06	TRUE	3.08444e-06	23.3778
CD20- B cell %lymphocyte || id:ebi-a-GCST90001443	rs77553819	C	G	13	24882401	-0.1257	-0.0815697	0.2863	0.2035	FALSE	0.390745	2.99999e-06	TRUE	5.30937e-06	21.8681
CD20- B cell %lymphocyte || id:ebi-a-GCST90001443	rs7773849	G	A	6	128553518	1.534	-0.141254	0.0018	0.02454	FALSE	0.273267	5.81099e-08	TRUE	1.28433e-07	29.5695
CD20- CD38- B cell %lymphocyte || id:ebi-a-GCST90001444	rs117308259	C	T	14	31993501	-0.7613	0.113959	0.0066	0.01636	FALSE	0.669885	4.02096e-07	TRUE	5.81789e-07	25.7934
CD20- CD38- B cell %lymphocyte || id:ebi-a-GCST90001444	rs118073973	A	T	9	19948908	0.2924	-0.508374	0.0402	0.02454	FALSE	0.163163	2.20999e-06	TRUE	5.15519e-06	22.4733
CD20- CD38- B cell %lymphocyte || id:ebi-a-GCST90001444	rs16955339	T	G	17	52971060	0.3075	-0.192434	0.0377	0.03374	FALSE	0.373853	8.46292e-07	TRUE	1.56453e-06	24.3308
CD20- CD38- B cell %lymphocyte || id:ebi-a-GCST90001444	rs182720746	T	C	4	113092883	0.6295	-0.0998334	0.0089	0.03374	FALSE	0.647788	1.88599e-06	TRUE	2.72484e-06	22.7773
CD20- CD38- B cell %lymphocyte || id:ebi-a-GCST90001444	rs2339996	A	G	5	173070505	-0.1476	-0.0306323	0.7802	0.7301	FALSE	0.754395	3.12299e-07	TRUE	4.26048e-07	26.2839
CD20- CD38- B cell %lymphocyte || id:ebi-a-GCST90001444	rs34666228	T	G	11	123385425	0.1512	-0.0739528	0.2346	0.184	FALSE	0.405726	8.46292e-08	TRUE	1.60863e-07	28.8091
CD20- CD38- B cell %lymphocyte || id:ebi-a-GCST90001444	rs36071180	A	G	20	765164	0.1556	0.084388	0.1597	0.0726	FALSE	0.618924	3.19198e-06	TRUE	4.61328e-06	21.7815
CD20- CD38- B cell %lymphocyte || id:ebi-a-GCST90001444	rs55767134	C	G	10	17048435	-0.1443	-0.0353121	0.1837	0.1452	FALSE	0.744718	4.19402e-06	TRUE	5.60422e-06	21.227
CD20- CD38- B cell %lymphocyte || id:ebi-a-GCST90001444	rs6125184	A	G	20	46576714	-0.1164	-0.0522996	0.5914	0.5521	FALSE	0.499438	2.60699e-06	TRUE	4.14708e-06	22.1722
CD20- CD38- B cell %lymphocyte || id:ebi-a-GCST90001444	rs75839951	G	T	2	34491589	-0.2457	-0.207496	0.0585	0.04397	FALSE	0.155906	2.38199e-06	TRUE	5.59367e-06	22.3342
CD20- CD38- B cell %lymphocyte || id:ebi-a-GCST90001444	rs77510701	A	C	18	34838106	-0.2605	0.659279	0.0484	0.01227	FALSE	0.0793433	3.92103e-06	TRUE	1.07103e-05	21.3636
CD20- CD38- B cell %lymphocyte || id:ebi-a-GCST90001444	rs78301150	A	G	12	82233392	-1.031	0.100252	0.0033	0.02249	FALSE	0.52262	3.84698e-06	TRUE	5.97743e-06	21.4135
IgD- CD38- B cell %B cell || id:ebi-a-GCST90001445	rs11068290	T	C	12	110228055	-0.3746	0.336974	0.0231	0.01227	FALSE	0.129578	4.21105e-06	TRUE	1.01661e-05	21.2302
IgD- CD38- B cell %B cell || id:ebi-a-GCST90001445	rs140191306	T	C	9	2570753	-0.4466	0.293364	0.0179	0.01125	FALSE	0.571643	2.09701e-06	TRUE	3.19146e-06	22.5774
IgD- CD38- B cell %B cell || id:ebi-a-GCST90001445	rs17405603	T	A	5	144608340	-0.1414	0.00652154	0.2841	0.3292	FALSE	0.938889	3.47296e-07	TRUE	4.14439e-07	26.0767
IgD- CD38- B cell %B cell || id:ebi-a-GCST90001445	rs2450220	T	C	8	119323401	0.1668	0.316253	0.816	0.90184	FALSE	0.045713	1.60801e-07	TRUE	5.77374e-07	27.565
IgD- CD38- B cell %B cell || id:ebi-a-GCST90001445	rs4691920	C	G	4	164351901	-0.9757	0.32565	0.9962	0.98569	FALSE	0.328357	2.53303e-06	TRUE	4.73352e-06	22.2173
IgD- CD38- B cell %B cell || id:ebi-a-GCST90001445	rs62417843	C	T	6	91779902	-0.2629	-0.139924	0.0502	0.07362	FALSE	0.46263	2.82299e-06	TRUE	4.66248e-06	22.0004
IgD- CD38- B cell %B cell || id:ebi-a-GCST90001445	rs7215243	G	A	17	78261805	0.1743	0.102611	0.1328	0.1953	FALSE	0.297243	1.77501e-06	TRUE	3.46786e-06	22.9042
IgD- CD38- B cell %B cell || id:ebi-a-GCST90001445	rs7726548	G	T	5	116807553	-0.1903	-0.204584	0.103	0.1063	FALSE	0.220038	2.64503e-06	TRUE	5.60657e-06	22.133
IgD- CD38- B cell %B cell || id:ebi-a-GCST90001445	rs9265864	T	C	6	31312747	-0.1444	0.011382	0.4642	0.3497	FALSE	0.904989	3.97997e-06	TRUE	4.73248e-06	21.3518
IgD- CD38- B cell Absolute Count || id:ebi-a-GCST90001446	rs115218350	A	T	3	104146883	-1.898	-0.115861	0.0008	0.01227	FALSE	0.715385	3.408e-06	TRUE	4.62925e-06	21.6407
IgD- CD38- B cell Absolute Count || id:ebi-a-GCST90001446	rs144295598	A	G	22	45164171	0.5677	0.50218	0.0103	0.01125	FALSE	0.234533	3.77703e-06	TRUE	7.77258e-06	21.4416
IgD- CD38- B cell Absolute Count || id:ebi-a-GCST90001446	rs421516	A	C	17	63135589	-0.3138	-0.85876	0.9583	0.98262	FALSE	0.211383	8.60399e-07	TRUE	1.92695e-06	24.2981
IgD- CD38- B cell Absolute Count || id:ebi-a-GCST90001446	rs4697617	A	G	4	25771115	0.1401	0.216015	0.7103	0.7372	FALSE	0.0170087	3.38602e-07	TRUE	1.45325e-06	26.1061
IgD- CD38- B cell Absolute Count || id:ebi-a-GCST90001446	rs56741207	G	C	4	134733663	-1.445	0.519269	0.0018	0.01227	FALSE	0.069981	7.03704e-07	TRUE	2.1187e-06	24.7085
IgD- CD38- B cell Absolute Count || id:ebi-a-GCST90001446	rs61790670	A	C	1	84127219	0.142	-0.0505167	0.23	0.2382	FALSE	0.620405	1.409e-06	TRUE	2.10258e-06	23.3282
IgD- CD38- B cell Absolute Count || id:ebi-a-GCST90001446	rs62521107	T	C	8	118851954	-0.2685	0.256484	0.058	0.01943	FALSE	0.632521	8.90902e-07	TRUE	1.32174e-06	24.227
IgD- CD38- B cell Absolute Count || id:ebi-a-GCST90001446	rs77146037	G	A	1	178195174	-0.2726	2.57069	0.0472	0.01125	FALSE	0.181522	4.81903e-06	TRUE	1.05922e-05	20.9691
IgD- CD38- B cell Absolute Count || id:ebi-a-GCST90001446	rs77741094	G	C	21	42362418	-0.627	-0.329502	0.0126	0.03272	FALSE	0.193131	3.13899e-08	TRUE	8.14164e-08	30.7333
IgD+ CD38+ B cell %B cell || id:ebi-a-GCST90001447	rs13196511	A	G	6	44643196	-0.2113	0.265339	0.0913	0.04908	FALSE	0.267159	6.72094e-07	TRUE	1.40033e-06	24.7884
IgD+ CD38+ B cell %B cell || id:ebi-a-GCST90001447	rs139996875	T	A	5	78010341	0.6715	-0.175627	0.0063	0.01943	FALSE	0.558024	4.689e-06	TRUE	7.14e-06	21.0096
IgD+ CD38+ B cell %B cell || id:ebi-a-GCST90001447	rs140380950	C	T	2	105587803	-0.3401	0.336866	0.0368	0.01636	FALSE	0.684581	9.31001e-08	TRUE	1.37276e-07	28.6316
IgD+ CD38+ B cell %B cell || id:ebi-a-GCST90001447	rs16867231	A	G	2	181050023	-0.547	0.117748	0.0108	0.03374	FALSE	0.623502	1.60199e-06	TRUE	2.35012e-06	23.1042
IgD+ CD38+ B cell %B cell || id:ebi-a-GCST90001447	rs2216762	C	T	16	84759446	-0.1464	0.0293019	0.8141	0.8466	FALSE	0.781491	2.26199e-06	TRUE	2.97748e-06	22.4183
IgD+ CD38+ B cell %B cell || id:ebi-a-GCST90001447	rs2362966	C	G	10	125560687	-0.2556	-0.0343098	0.0556	0.07464	FALSE	0.858477	1.137e-06	TRUE	1.42133e-06	23.7663
IgD+ CD38+ B cell %B cell || id:ebi-a-GCST90001447	rs28393044	G	C	4	157437839	0.3089	-0.256585	0.0334	0.09305	FALSE	0.0281443	4.24502e-06	TRUE	1.42808e-05	21.2182
IgD+ CD38+ B cell %B cell || id:ebi-a-GCST90001447	rs4903967	A	G	14	81485149	-0.1368	-0.00809781	0.6906	0.7515	FALSE	0.935546	5.77697e-07	TRUE	6.9897e-07	25.0549
IgD+ CD38+ B cell %B cell || id:ebi-a-GCST90001447	rs59879144	A	C	12	75564449	-0.4658	0.184534	0.0161	0.02556	FALSE	0.559911	1.39801e-06	TRUE	2.16492e-06	23.3623
IgD+ CD38+ B cell %B cell || id:ebi-a-GCST90001447	rs72927038	T	C	18	51760939	-0.33	-0.305785	0.0335	0.02761	FALSE	0.534887	1.237e-06	TRUE	1.95885e-06	23.5996
IgD+ CD38+ B cell %B cell || id:ebi-a-GCST90001447	rs74907325	T	A	1	218429679	0.2307	-0.0367811	0.0666	0.09714	FALSE	0.787996	1.793e-06	TRUE	2.33132e-06	22.8897
IgD+ CD38+ B cell %B cell || id:ebi-a-GCST90001447	rs76112278	A	G	4	15915069	-0.4136	0.0654918	0.0194	0.0184	FALSE	0.831711	2.26699e-06	TRUE	2.87587e-06	22.42
IgD+ CD38+ B cell %B cell || id:ebi-a-GCST90001447	rs78658073	A	G	5	498773	1.714	-0.234487	0.001	0.02147	FALSE	0.400453	4.15796e-06	TRUE	7.22095e-06	21.2407
IgD+ CD38+ B cell %B cell || id:ebi-a-GCST90001447	rs79487320	G	C	14	43717096	-0.6854	0.0767855	0.0074	0.03885	FALSE	0.573183	8.87708e-07	TRUE	1.3718e-06	24.2443
IgD+ CD38+ B cell %B cell || id:ebi-a-GCST90001447	rs8059803	A	G	16	81603001	-0.122	-0.169915	0.6504	0.7157	FALSE	0.0721406	2.28802e-06	TRUE	6.52009e-06	22.4125
CD11c+ monocyte Absolute Count || id:ebi-a-GCST90001448	rs113451095	C	T	17	9975038	-0.2994	-0.153171	0.0472	0.07669	FALSE	0.326643	2.16601e-06	TRUE	3.79601e-06	22.535
CD11c+ monocyte Absolute Count || id:ebi-a-GCST90001448	rs114693598	T	G	1	161500712	-0.1756	0.07036	0.1422	0.08793	FALSE	0.674657	4.05602e-06	TRUE	5.4068e-06	21.3205
CD11c+ monocyte Absolute Count || id:ebi-a-GCST90001448	rs150248455	A	G	21	46373171	0.25	0.886673	0.0674	0.01534	FALSE	0.0906025	1.59901e-06	TRUE	3.98701e-06	23.105
CD11c+ monocyte Absolute Count || id:ebi-a-GCST90001448	rs2404849	G	T	1	224272792	0.1562	-0.135075	0.7464	0.8558	FALSE	0.332685	2.98003e-07	TRUE	5.46223e-07	26.3833
CD11c+ monocyte Absolute Count || id:ebi-a-GCST90001448	rs2587473	T	C	10	72515785	-0.1429	-0.0582472	0.2432	0.2996	FALSE	0.471711	4.55198e-06	TRUE	6.89991e-06	21.1127
CD11c+ monocyte Absolute Count || id:ebi-a-GCST90001448	rs72724781	G	A	1	89327063	0.9648	-0.215225	0.0041	0.03579	FALSE	0.241759	1.95299e-06	TRUE	3.77719e-06	22.7224
CD11c+ monocyte %monocyte || id:ebi-a-GCST90001449	rs115058278	A	T	3	101915678	0.4772	0.0867991	0.0168	0.03374	FALSE	0.77416	3.10699e-06	TRUE	3.8926e-06	21.8449
CD11c+ monocyte %monocyte || id:ebi-a-GCST90001449	rs11766273	A	G	7	22775663	0.591	-0.17338	0.0115	0.09407	FALSE	0.104031	4.23399e-06	TRUE	9.90791e-06	21.2188
CD11c+ monocyte %monocyte || id:ebi-a-GCST90001449	rs117909439	T	C	14	29918210	-0.6761	-0.118307	0.0089	0.01534	FALSE	0.677657	1.81201e-06	TRUE	2.46337e-06	22.8625
CD11c+ monocyte %monocyte || id:ebi-a-GCST90001449	rs13241407	G	A	7	153684820	-0.28	-0.349722	0.0483	0.04908	FALSE	0.1062	4.94698e-06	TRUE	1.14159e-05	20.9253
CD11c+ monocyte %monocyte || id:ebi-a-GCST90001449	rs191730825	G	A	1	46613239	0.4346	-1.52177	0.0292	0.01431	FALSE	0.54595	7.006e-08	TRUE	1.09826e-07	29.2046
CD11c+ monocyte %monocyte || id:ebi-a-GCST90001449	rs35149557	C	T	20	5421681	0.1579	-0.134689	0.198	0.1708	FALSE	0.261764	1.79602e-06	TRUE	3.41862e-06	22.8809
CD11c+ monocyte %monocyte || id:ebi-a-GCST90001449	rs35237330	A	G	4	182768743	-0.2147	-0.0142616	0.0971	0.0409	FALSE	0.935396	1.76901e-06	TRUE	2.02932e-06	22.9262
CD11c+ monocyte %monocyte || id:ebi-a-GCST90001449	rs57566659	C	G	12	42973243	0.3158	-0.195626	0.0462	0.08078	FALSE	0.167068	4.66702e-07	TRUE	1.04412e-06	25.5063
CD11c+ monocyte %monocyte || id:ebi-a-GCST90001449	rs73073066	T	C	7	23486970	0.4148	0.0230558	0.023	0.06033	FALSE	0.887402	2.377e-06	TRUE	2.81306e-06	22.3451
CD11c+ monocyte %monocyte || id:ebi-a-GCST90001449	rs74610143	T	C	3	172744541	0.6366	-0.043526	0.0125	0.02147	FALSE	0.92407	3.36597e-07	TRUE	3.95115e-07	26.1454
CD11c+ monocyte %monocyte || id:ebi-a-GCST90001449	rs76968110	A	G	14	31160823	-0.4763	-0.180688	0.0189	0.01943	FALSE	0.664119	6.82402e-07	TRUE	9.43195e-07	24.7706
CD11c+ monocyte %monocyte || id:ebi-a-GCST90001449	rs8065103	G	A	17	45062476	0.1465	-0.0481365	0.7212	0.7147	FALSE	0.557997	8.10793e-07	TRUE	1.19842e-06	24.4462
CD62L- monocyte Absolute Count || id:ebi-a-GCST90001450	rs11249570	A	G	5	177033794	-0.1525	0.00410252	0.4581	0.4192	FALSE	0.959417	7.66302e-09	TRUE	8.92764e-09	33.5713
CD62L- monocyte Absolute Count || id:ebi-a-GCST90001450	rs11935230	C	G	4	136447876	0.1842	0.0155142	0.1686	0.2331	FALSE	0.860281	3.498e-07	TRUE	4.25594e-07	26.0788
CD62L- monocyte Absolute Count || id:ebi-a-GCST90001450	rs13068785	T	C	3	74703663	0.269	-0.0270817	0.0581	0.02352	FALSE	0.907523	4.61604e-06	TRUE	5.35347e-06	21.065
CD62L- monocyte Absolute Count || id:ebi-a-GCST90001450	rs143153359	T	C	9	76145588	2.05	0.108966	0.0013	0.01227	FALSE	0.686885	4.11898e-07	TRUE	5.61316e-07	25.7608
CD62L- monocyte Absolute Count || id:ebi-a-GCST90001450	rs4484736	A	G	8	66059237	-0.1386	-0.0661016	0.7173	0.7812	FALSE	0.511762	4.36797e-06	TRUE	6.49347e-06	21.1747
CD62L- monocyte Absolute Count || id:ebi-a-GCST90001450	rs4656708	C	A	1	169701466	-0.3696	0.802284	0.0459	0.01636	FALSE	0.0145801	1.21801e-08	TRUE	5.44486e-08	32.6329
CD62L- monocyte Absolute Count || id:ebi-a-GCST90001450	rs4899265	C	A	14	69321561	0.139	-0.157056	0.3475	0.3016	FALSE	0.0587124	1.213e-06	TRUE	3.33453e-06	23.654
CD62L- monocyte Absolute Count || id:ebi-a-GCST90001450	rs4987369	T	G	1	169662742	0.2378	-0.0899493	0.2774	0.2822	FALSE	0.302952	3.6116e-15	TRUE	9.59383e-15	62.5815
CD62L- monocyte Absolute Count || id:ebi-a-GCST90001450	rs528135834	G	T	7	41362245	0.859	-0.289641	0.0056	0.01227	FALSE	0.314347	2.75201e-06	TRUE	4.88439e-06	22.0576
CD62L- monocyte Absolute Count || id:ebi-a-GCST90001450	rs530377	C	T	9	135337621	0.1627	0.0836382	0.2211	0.2781	FALSE	0.331004	6.12506e-07	TRUE	1.11177e-06	24.9693
CD62L- monocyte Absolute Count || id:ebi-a-GCST90001450	rs62167331	A	G	2	56524393	-0.347	-0.0927419	0.0341	0.06953	FALSE	0.599305	3.47896e-06	TRUE	4.8918e-06	21.613
CD62L- monocyte Absolute Count || id:ebi-a-GCST90001450	rs79930588	G	T	5	6308011	1.724	0.129431	0.0015	0.02249	FALSE	0.538631	1.048e-06	TRUE	1.58381e-06	23.9197
CD62L- monocyte %monocyte || id:ebi-a-GCST90001451	rs11249570	A	G	5	177033794	-0.1315	0.00410252	0.4578	0.4192	FALSE	0.959417	6.29506e-07	TRUE	7.19948e-07	24.9241
CD62L- monocyte %monocyte || id:ebi-a-GCST90001451	rs117309559	G	A	14	31030304	0.5719	-0.191863	0.013	0.02965	FALSE	0.303616	2.071e-06	TRUE	3.76601e-06	22.6
CD62L- monocyte %monocyte || id:ebi-a-GCST90001451	rs17624563	G	C	5	110456263	-0.2904	-0.0887468	0.0569	0.1074	FALSE	0.48604	5.01695e-07	TRUE	7.9598e-07	25.3655
CD62L- monocyte %monocyte || id:ebi-a-GCST90001451	rs1816932	A	G	4	56771414	0.1467	0.0408621	0.2855	0.3344	FALSE	0.603461	7.76694e-07	TRUE	1.11174e-06	24.5296
CD62L- monocyte %monocyte || id:ebi-a-GCST90001451	rs2399610	G	A	5	5737796	-0.1315	0.0825418	0.4988	0.5409	FALSE	0.28283	1.37101e-06	TRUE	2.5649e-06	23.4074
CD62L- monocyte %monocyte || id:ebi-a-GCST90001451	rs36141595	G	A	4	32848987	-0.1512	-0.20508	0.2516	0.1431	FALSE	0.102305	2.34002e-06	TRUE	5.57577e-06	22.3815
CD62L- monocyte %monocyte || id:ebi-a-GCST90001451	rs45487297	A	T	14	30153119	0.6623	-0.617184	0.0135	0.01227	FALSE	0.174109	3.74498e-08	TRUE	9.03387e-08	30.4105
CD62L- monocyte %monocyte || id:ebi-a-GCST90001451	rs4656708	C	A	1	169701466	-0.3294	0.802284	0.0457	0.01636	FALSE	0.0145801	3.93496e-07	TRUE	1.49985e-06	25.8323
CD62L- monocyte %monocyte || id:ebi-a-GCST90001451	rs4899389	A	G	14	71667863	-0.1913	-0.0943569	0.132	0.2474	FALSE	0.297646	1.281e-06	TRUE	2.36448e-06	23.5384
CD62L- monocyte %monocyte || id:ebi-a-GCST90001451	rs4987360	G	A	1	169664867	0.3359	-0.076984	0.2763	0.274	FALSE	0.381388	4.36918e-29	TRUE	1.33715e-28	127.997
CD62L- monocyte %monocyte || id:ebi-a-GCST90001451	rs530377	C	T	9	135337621	0.1614	0.0836382	0.2206	0.2781	FALSE	0.331004	7.28199e-07	TRUE	1.31983e-06	24.6324
CD62L- monocyte %monocyte || id:ebi-a-GCST90001451	rs7139370	T	C	13	109976273	0.2947	0.105837	0.0676	0.08793	FALSE	0.4717	4.96295e-08	TRUE	8.27024e-08	29.8939
CD62L- monocyte %monocyte || id:ebi-a-GCST90001451	rs7150584	T	C	14	58316355	-0.1787	-0.00215511	0.1624	0.1605	FALSE	0.981574	9.95497e-07	TRUE	1.12567e-06	24.0224
CD62L- monocyte %monocyte || id:ebi-a-GCST90001451	rs9807014	T	C	17	76108637	-0.2057	-0.033611	0.1333	0.1667	FALSE	0.725255	2.34498e-07	TRUE	3.15871e-07	26.8465
CD62L- monocyte %monocyte || id:ebi-a-GCST90001451	rs9859349	A	G	3	31661754	0.227	-0.160758	0.1205	0.09305	FALSE	0.154105	4.89204e-08	TRUE	1.20235e-07	29.9052
CD11c+ CD62L- monocyte Absolute Count || id:ebi-a-GCST90001452	rs113800324	T	C	12	69766606	0.3099	-0.5616	0.05	0.02249	FALSE	0.0227546	1.68298e-07	TRUE	6.12667e-07	27.4866
CD11c+ CD62L- monocyte Absolute Count || id:ebi-a-GCST90001452	rs11772116	C	G	7	23594922	0.225	-0.00787003	0.0766	0.09407	FALSE	0.950392	4.02402e-06	TRUE	4.56092e-06	21.328
CD11c+ CD62L- monocyte Absolute Count || id:ebi-a-GCST90001452	rs150248455	A	G	21	46373171	0.2439	0.886673	0.0673	0.01534	FALSE	0.0906025	2.273e-06	TRUE	5.55026e-06	22.4377
CD11c+ CD62L- monocyte Absolute Count || id:ebi-a-GCST90001452	rs17474599	T	C	13	100593548	-0.5233	0.353112	0.0146	0.02556	FALSE	0.119875	1.76498e-06	TRUE	4.0924e-06	22.9225
CD11c+ CD62L- monocyte Absolute Count || id:ebi-a-GCST90001452	rs2404849	G	T	1	224272792	0.1532	-0.135075	0.7463	0.8558	FALSE	0.332685	3.597e-07	TRUE	6.53142e-07	26.026
CD11c+ CD62L- monocyte Absolute Count || id:ebi-a-GCST90001452	rs4359381	C	G	15	61748527	0.2509	-0.147278	0.06	0.09611	FALSE	0.277756	4.70002e-06	TRUE	8.45896e-06	21.0391
CD11c+ CD62L- monocyte Absolute Count || id:ebi-a-GCST90001452	rs55971447	T	C	1	161515326	-0.1809	-0.0256713	0.231	0.1391	FALSE	0.837827	4.94698e-09	TRUE	6.40207e-09	34.4071
CD11c+ CD62L- monocyte Absolute Count || id:ebi-a-GCST90001452	rs72660177	T	C	1	34019363	-0.2006	-0.00437687	0.1018	0.08998	FALSE	0.977085	3.60903e-06	TRUE	4.00142e-06	21.5523
CD11c+ CD62L- monocyte Absolute Count || id:ebi-a-GCST90001452	rs72724781	G	A	1	89327063	0.9448	-0.215225	0.0041	0.03579	FALSE	0.241759	2.46899e-06	TRUE	4.73399e-06	22.2716
CD11c+ CD62L- monocyte Absolute Count || id:ebi-a-GCST90001452	rs75220521	G	T	6	81660130	-1.36	-0.0313857	0.002	0.04192	FALSE	0.89009	2.947e-06	TRUE	3.46644e-06	21.9323
CD11c+ CD62L- monocyte Absolute Count || id:ebi-a-GCST90001452	rs76524078	A	G	12	26355696	1.307	-0.0575031	0.0023	0.02556	FALSE	0.781093	4.24004e-06	TRUE	5.27661e-06	21.2392
CD11c+ CD62L- monocyte %monocyte || id:ebi-a-GCST90001453	rs10924239	A	G	1	245721841	0.207	0.0624058	0.0993	0.1391	FALSE	0.607274	3.51601e-06	TRUE	4.93077e-06	21.5896
CD11c+ CD62L- monocyte %monocyte || id:ebi-a-GCST90001453	rs114693598	T	G	1	161500712	-0.195	0.07036	0.1418	0.08793	FALSE	0.674657	4.68296e-07	TRUE	6.48719e-07	25.4944
CD11c+ CD62L- monocyte %monocyte || id:ebi-a-GCST90001453	rs138567833	A	G	4	182783833	-0.2161	-0.077294	0.0895	0.02863	FALSE	0.775088	3.68697e-06	TRUE	4.62794e-06	21.5049
CD11c+ CD62L- monocyte %monocyte || id:ebi-a-GCST90001453	rs1469503	T	A	11	112076693	0.2989	-0.232322	0.9564	0.96421	FALSE	0.41251	3.90796e-06	TRUE	6.31284e-06	21.382
CD11c+ CD62L- monocyte %monocyte || id:ebi-a-GCST90001453	rs1800973	A	C	12	69744014	0.25	-0.0509213	0.0831	0.04294	FALSE	0.771726	2.10999e-07	TRUE	2.74707e-07	27.059
CD11c+ CD62L- monocyte %monocyte || id:ebi-a-GCST90001453	rs191730825	G	A	1	46613239	0.3846	-1.52177	0.0293	0.01431	FALSE	0.54595	2.30399e-06	TRUE	3.3871e-06	22.4119
CD11c+ CD62L- monocyte %monocyte || id:ebi-a-GCST90001453	rs4468691	G	A	17	45064678	0.1484	-0.0482487	0.7286	0.7137	FALSE	0.557092	9.12998e-07	TRUE	1.35077e-06	24.2106
CD11c+ CD62L- monocyte %monocyte || id:ebi-a-GCST90001453	rs57566659	C	G	12	42973243	0.3077	-0.195626	0.0462	0.08078	FALSE	0.167068	1.21599e-06	TRUE	2.63958e-06	23.6441
CD11c+ CD62L- monocyte %monocyte || id:ebi-a-GCST90001453	rs62002392	G	A	15	37200279	0.1991	0.106695	0.1118	0.1145	FALSE	0.459719	3.12097e-06	TRUE	4.8906e-06	21.8128
CD11c+ CD62L- monocyte %monocyte || id:ebi-a-GCST90001453	rs73073066	T	C	7	23486970	0.4544	0.0230558	0.0229	0.06033	FALSE	0.887402	3.42997e-07	TRUE	4.1226e-07	26.1084
CD11c+ CD62L- monocyte %monocyte || id:ebi-a-GCST90001453	rs74610143	T	C	3	172744541	0.5956	-0.043526	0.0125	0.02147	FALSE	0.92407	2.52203e-06	TRUE	2.906e-06	22.2384
CD11c+ CD62L- monocyte %monocyte || id:ebi-a-GCST90001453	rs80087840	A	G	1	17966505	-0.6187	0.0835292	0.0105	0.03067	FALSE	0.67933	4.36999e-06	TRUE	5.8573e-06	21.16
CD62L- HLA DR++ monocyte Absolute Count || id:ebi-a-GCST90001454	rs117545845	T	C	22	25622885	0.1995	0.2012	0.1209	0.1135	FALSE	0.121829	5.04696e-07	TRUE	1.21734e-06	25.3546
CD62L- HLA DR++ monocyte Absolute Count || id:ebi-a-GCST90001454	rs139554006	A	G	14	53831558	0.3934	0.0670772	0.0255	0.01534	FALSE	0.79895	2.16501e-06	TRUE	2.69045e-06	22.5359
CD62L- HLA DR++ monocyte Absolute Count || id:ebi-a-GCST90001454	rs148420500	A	G	13	76034172	-0.4212	-0.373309	0.0209	0.0184	FALSE	0.17715	2.86398e-06	TRUE	5.90811e-06	21.9952
CD62L- HLA DR++ monocyte Absolute Count || id:ebi-a-GCST90001454	rs28680389	A	G	11	134566275	0.2396	0.208137	0.0747	0.07771	FALSE	0.0638705	1.47299e-06	TRUE	3.9436e-06	23.2788
CD62L- HLA DR++ monocyte Absolute Count || id:ebi-a-GCST90001454	rs4899265	C	A	14	69321561	0.1267	-0.157056	0.3474	0.3016	FALSE	0.0587124	4.52699e-06	TRUE	1.18609e-05	21.0887
CD62L- HLA DR++ monocyte Absolute Count || id:ebi-a-GCST90001454	rs938447	C	T	12	108746427	0.1364	0.155036	0.6473	0.7147	FALSE	0.0654109	6.93905e-07	TRUE	1.9177e-06	24.7273
CD62L- HLA DR++ monocyte %monocyte || id:ebi-a-GCST90001455	rs151240896	G	A	3	9228763	-0.2473	-0.0865099	0.0702	0.03783	FALSE	0.68573	1.42699e-06	TRUE	1.93189e-06	23.3297
CD62L- HLA DR++ monocyte %monocyte || id:ebi-a-GCST90001455	rs2955643	A	G	3	9386094	0.1248	0.00253779	0.4513	0.4264	FALSE	0.975035	2.23501e-06	TRUE	2.50791e-06	22.4661
CD62L- HLA DR++ monocyte %monocyte || id:ebi-a-GCST90001455	rs35079623	C	T	14	31868358	0.3488	-0.372227	0.0344	0.01943	FALSE	0.291951	2.80899e-06	TRUE	5.1002e-06	22.0204
CD62L- HLA DR++ monocyte %monocyte || id:ebi-a-GCST90001455	rs4668750	A	G	2	12351867	0.2764	0.131926	0.0524	0.1452	FALSE	0.229042	2.63299e-06	TRUE	5.12435e-06	22.1491
CD62L- HLA DR++ monocyte %monocyte || id:ebi-a-GCST90001455	rs765044	G	T	19	2560423	0.1523	0.0950378	0.2292	0.3701	FALSE	0.239095	1.40101e-06	TRUE	2.75706e-06	23.3616
CD11c+ HLA DR++ monocyte Absolute Count || id:ebi-a-GCST90001456	rs117545845	T	C	22	25622885	0.189	0.2012	0.1211	0.1135	FALSE	0.121829	2.678e-06	TRUE	6.0629e-06	22.126
CD11c+ HLA DR++ monocyte Absolute Count || id:ebi-a-GCST90001456	rs12277397	T	G	11	134569102	0.1863	0.147772	0.1179	0.1125	FALSE	0.154644	4e-06	TRUE	8.48661e-06	21.3388
CD11c+ HLA DR++ monocyte Absolute Count || id:ebi-a-GCST90001456	rs151194174	A	G	7	20995778	-0.3754	0.140352	0.0305	0.02045	FALSE	0.487926	1.91898e-06	TRUE	2.95132e-06	22.7646
CD11c+ HLA DR++ monocyte Absolute Count || id:ebi-a-GCST90001456	rs2295270	A	G	6	47216562	0.1631	-0.0463564	0.19	0.08691	FALSE	0.814673	1.91898e-06	TRUE	2.38041e-06	22.7567
CD11c+ HLA DR++ monocyte Absolute Count || id:ebi-a-GCST90001456	rs2404849	G	T	1	224272792	0.1466	-0.135075	0.7464	0.8558	FALSE	0.332685	1.79602e-06	TRUE	3.17634e-06	22.8774
CD11c+ HLA DR++ monocyte Absolute Count || id:ebi-a-GCST90001456	rs2587473	T	C	10	72515785	-0.1584	-0.0582472	0.2433	0.2996	FALSE	0.471711	4.46601e-07	TRUE	7.16122e-07	25.5944
CD11c+ HLA DR++ monocyte Absolute Count || id:ebi-a-GCST90001456	rs55651060	T	G	6	67292748	-0.5072	0.167408	0.0157	0.02249	FALSE	0.488201	1.71498e-06	TRUE	2.64334e-06	22.982
CD11c+ HLA DR++ monocyte Absolute Count || id:ebi-a-GCST90001456	rs561934182	G	C	1	103631826	1.163	-0.000760756	0.0035	0.01227	FALSE	0.99831	3.61302e-06	TRUE	3.94691e-06	21.5548
CD11c+ HLA DR++ monocyte Absolute Count || id:ebi-a-GCST90001456	rs6808893	T	C	3	188133439	-0.1285	0.00687979	0.5711	0.5194	FALSE	0.929226	2.31201e-06	TRUE	2.64116e-06	22.4175
CD11c+ HLA DR++ monocyte Absolute Count || id:ebi-a-GCST90001456	rs74610143	T	C	3	172744541	0.5811	-0.043526	0.0124	0.02147	FALSE	0.92407	3.83902e-06	TRUE	4.45181e-06	21.4054
CD11c+ HLA DR++ monocyte %monocyte || id:ebi-a-GCST90001457	rs11785252	A	C	8	117400280	-0.1459	-0.0918426	0.7429	0.6534	FALSE	0.249522	2.32097e-06	TRUE	4.45371e-06	22.3811
CD11c+ HLA DR++ monocyte %monocyte || id:ebi-a-GCST90001457	rs1469503	T	A	11	112076693	0.304	-0.232322	0.9564	0.96421	FALSE	0.41251	2.80498e-06	TRUE	4.5359e-06	22.036
CD11c+ HLA DR++ monocyte %monocyte || id:ebi-a-GCST90001457	rs191730825	G	A	1	46613239	0.3732	-1.52177	0.0293	0.01431	FALSE	0.54595	4.74799e-06	TRUE	6.90492e-06	21.0098
CD11c+ HLA DR++ monocyte %monocyte || id:ebi-a-GCST90001457	rs35237330	A	G	4	182768743	-0.2309	-0.0142616	0.0971	0.0409	FALSE	0.935396	3.82402e-07	TRUE	4.46881e-07	25.8892
CD11c+ HLA DR++ monocyte %monocyte || id:ebi-a-GCST90001457	rs6808893	T	C	3	188133439	-0.1582	0.00687979	0.5717	0.5194	FALSE	0.929226	8.47208e-09	TRUE	1.01601e-08	33.3602
CD11c+ HLA DR++ monocyte %monocyte || id:ebi-a-GCST90001457	rs7101558	G	A	11	115387449	-0.3015	-0.0479336	0.044	0.05828	FALSE	0.79424	3.21299e-06	TRUE	3.99659e-06	21.7691
CD11c+ HLA DR++ monocyte %monocyte || id:ebi-a-GCST90001457	rs74610143	T	C	3	172744541	0.6697	-0.043526	0.0125	0.02147	FALSE	0.92407	1.26101e-07	TRUE	1.48365e-07	28.0716
CD11c+ HLA DR++ monocyte %monocyte || id:ebi-a-GCST90001457	rs76376209	T	C	17	35215045	-0.1798	-0.0810725	0.1418	0.1043	FALSE	0.566291	1.749e-06	TRUE	2.53879e-06	22.9521
CD11c+ HLA DR++ monocyte %monocyte || id:ebi-a-GCST90001457	rs76968110	A	G	14	31160823	-0.447	-0.180688	0.0189	0.01943	FALSE	0.664119	3.95303e-06	TRUE	5.31974e-06	21.3679
CD11c+ HLA DR++ monocyte %monocyte || id:ebi-a-GCST90001457	rs77361483	T	C	1	56892198	0.2544	0.0312564	0.0661	0.02045	FALSE	0.887285	4.45502e-06	TRUE	5.21592e-06	21.1404
CD11c+ HLA DR++ monocyte %monocyte || id:ebi-a-GCST90001457	rs78175301	G	A	7	23629053	0.4043	0.0122325	0.0251	0.06237	FALSE	0.939589	3.78504e-06	TRUE	4.31979e-06	21.4476
CD11c+ HLA DR++ monocyte %monocyte || id:ebi-a-GCST90001457	rs9897015	A	G	17	45202758	-0.1267	0.00143768	0.3922	0.4335	FALSE	0.985234	3.58798e-06	TRUE	3.97958e-06	21.5549
Myeloid Dendritic Cell Absolute Count || id:ebi-a-GCST90001458	rs115805162	T	C	1	161410253	-0.2265	-0.142231	0.2083	0.0726	FALSE	0.331544	2.75296e-12	TRUE	6.92853e-12	49.204
Myeloid Dendritic Cell Absolute Count || id:ebi-a-GCST90001458	rs141320646	A	G	1	73622958	0.8749	0.049716	0.005	0.01534	FALSE	0.934616	2.14501e-06	TRUE	2.50854e-06	22.5354
Myeloid Dendritic Cell Absolute Count || id:ebi-a-GCST90001458	rs142472859	C	T	2	40026310	0.7935	0.0885064	0.0061	0.0184	FALSE	0.647702	1.25401e-06	TRUE	1.78091e-06	23.5825
Myeloid Dendritic Cell Absolute Count || id:ebi-a-GCST90001458	rs147431504	G	C	20	2470273	0.9423	-1.09437	0.0038	0.01022	FALSE	0.526889	3.642e-06	TRUE	5.57963e-06	21.5046
Myeloid Dendritic Cell Absolute Count || id:ebi-a-GCST90001458	rs147678401	A	G	1	161035780	0.319	0.0804386	0.0437	0.05624	FALSE	0.65091	3.69199e-07	TRUE	5.35463e-07	25.9511
Myeloid Dendritic Cell Absolute Count || id:ebi-a-GCST90001458	rs16938204	T	C	8	73348626	0.1297	0.124005	0.2938	0.3231	FALSE	0.152539	2.60898e-06	TRUE	5.91804e-06	22.1634
Myeloid Dendritic Cell Absolute Count || id:ebi-a-GCST90001458	rs17017403	C	T	2	112435483	-0.2007	-0.0350774	0.0977	0.08998	FALSE	0.769081	3.18002e-06	TRUE	4.11438e-06	21.7749
Myeloid Dendritic Cell Absolute Count || id:ebi-a-GCST90001458	rs569911	C	T	1	160798209	0.1529	0.0516214	0.4349	0.4693	FALSE	0.502869	5.432e-09	TRUE	9.56195e-09	34.214
Myeloid Dendritic Cell Absolute Count || id:ebi-a-GCST90001458	rs6048352	G	A	20	22780354	-0.1264	-0.0628098	0.6811	0.6299	FALSE	0.443736	3.16701e-06	TRUE	5.16251e-06	21.787
Myeloid Dendritic Cell Absolute Count || id:ebi-a-GCST90001458	rs62504404	A	G	8	38806068	0.1205	-0.0191165	0.4846	0.4407	FALSE	0.80938	1.81301e-06	TRUE	2.29775e-06	22.8651
Myeloid Dendritic Cell Absolute Count || id:ebi-a-GCST90001458	rs71632979	G	A	1	161526397	0.6546	-0.0780506	0.2449	0.1431	FALSE	0.531446	2.29087e-112	TRUE	2.47148e-113	547.731
Myeloid Dendritic Cell Absolute Count || id:ebi-a-GCST90001458	rs72794768	A	C	2	40472950	0.5531	-0.297243	0.012	0.01329	FALSE	0.485291	2.27002e-06	TRUE	3.61626e-06	22.4244
Myeloid Dendritic Cell %Dendritic Cell || id:ebi-a-GCST90001459	rs114586806	T	C	6	36323614	0.3577	0.83192	0.0292	0.01738	FALSE	0.07093	2.93299e-06	TRUE	8.01485e-06	21.9263
Myeloid Dendritic Cell %Dendritic Cell || id:ebi-a-GCST90001459	rs11715127	C	G	3	384169	-0.1682	0.348489	0.1276	0.09714	FALSE	0.0338041	4.99505e-06	TRUE	1.53533e-05	20.9136
Myeloid Dendritic Cell %Dendritic Cell || id:ebi-a-GCST90001459	rs12628370	T	C	22	27665142	-0.1675	0.157045	0.1474	0.1922	FALSE	0.097499	3.34996e-06	TRUE	8.40791e-06	21.6845
Myeloid Dendritic Cell %Dendritic Cell || id:ebi-a-GCST90001459	rs1330145	G	T	9	110467582	0.1193	-0.00998099	0.5802	0.4939	FALSE	0.897186	4.35101e-06	TRUE	5.13685e-06	21.1841
Myeloid Dendritic Cell %Dendritic Cell || id:ebi-a-GCST90001459	rs143140559	T	C	1	160972255	0.6438	-0.0433449	0.0094	0.01022	FALSE	0.950206	5.78496e-07	TRUE	6.83309e-07	25.0622
Myeloid Dendritic Cell %Dendritic Cell || id:ebi-a-GCST90001459	rs34547718	G	T	8	130647985	-0.1378	0.00185226	0.2875	0.3027	FALSE	0.982814	9.67297e-07	TRUE	1.10269e-06	24.0826
Myeloid Dendritic Cell %Dendritic Cell || id:ebi-a-GCST90001459	rs4752481	T	G	10	122700529	0.1266	0.0916137	0.4535	0.4877	FALSE	0.234187	1.034e-06	TRUE	2.15983e-06	23.9483
Myeloid Dendritic Cell %Dendritic Cell || id:ebi-a-GCST90001459	rs4921823	T	C	8	17810983	-0.3324	-0.282756	0.0362	0.04601	FALSE	0.462343	2.39398e-06	TRUE	3.88067e-06	22.3251
Myeloid Dendritic Cell %Dendritic Cell || id:ebi-a-GCST90001459	rs6079813	A	G	20	15407093	-0.5066	-0.295099	0.0136	0.02761	FALSE	0.0969326	4.43803e-06	TRUE	1.10678e-05	21.1333
Myeloid Dendritic Cell %Dendritic Cell || id:ebi-a-GCST90001459	rs62272723	T	G	3	151963160	0.2972	-0.307822	0.0501	0.02352	FALSE	0.151697	7.26708e-07	TRUE	1.73243e-06	24.6422
Myeloid Dendritic Cell %Dendritic Cell || id:ebi-a-GCST90001459	rs66730637	T	C	2	65193712	-0.2154	0.140511	0.0839	0.1544	FALSE	0.258563	3.478e-06	TRUE	6.77053e-06	21.6062
Myeloid Dendritic Cell %Dendritic Cell || id:ebi-a-GCST90001459	rs71632979	G	A	1	161526397	0.6258	-0.0780506	0.2447	0.1431	FALSE	0.531446	8.46058e-99	TRUE	3.07982e-99	475.453
Myeloid Dendritic Cell %Dendritic Cell || id:ebi-a-GCST90001459	rs71639910	A	G	1	161937774	0.2526	-0.382052	0.0688	0.02863	FALSE	0.0970175	9.21998e-07	TRUE	2.4574e-06	24.1701
Myeloid Dendritic Cell %Dendritic Cell || id:ebi-a-GCST90001459	rs7577824	A	G	2	111876763	-0.1227	0.110329	0.4757	0.4663	FALSE	0.151282	2.14699e-06	TRUE	4.91209e-06	22.5478
Myeloid Dendritic Cell %Dendritic Cell || id:ebi-a-GCST90001459	rs78726632	C	G	7	14195723	-0.6159	-0.86452	0.0097	0.01636	FALSE	0.0816921	2.44399e-06	TRUE	6.53863e-06	22.2741
Myeloid Dendritic Cell %Dendritic Cell || id:ebi-a-GCST90001459	rs876036	C	T	7	50307710	0.1584	0.0183794	0.2645	0.3558	FALSE	0.826217	9.42193e-08	TRUE	1.22398e-07	28.6176
Plasmacytoid Dendritic Cell Absolute Count || id:ebi-a-GCST90001460	rs10853636	G	A	18	51412543	0.1138	0.0645879	0.4413	0.4724	FALSE	0.405529	2.72703e-06	TRUE	4.60137e-06	22.0768
Plasmacytoid Dendritic Cell Absolute Count || id:ebi-a-GCST90001460	rs115638174	T	C	2	178694935	-0.7983	0.249365	0.0052	0.01636	FALSE	0.378794	1.59302e-06	TRUE	2.77671e-06	23.1268
Plasmacytoid Dendritic Cell Absolute Count || id:ebi-a-GCST90001460	rs117039412	A	T	8	34472241	2.012	0.020627	0.0007	0.01125	FALSE	0.928537	1.31701e-06	TRUE	1.55084e-06	23.4823
Plasmacytoid Dendritic Cell Absolute Count || id:ebi-a-GCST90001460	rs11776881	C	A	8	131805603	0.1139	0.0716635	0.4092	0.3487	FALSE	0.386111	3.14101e-06	TRUE	5.35968e-06	21.8084
Plasmacytoid Dendritic Cell Absolute Count || id:ebi-a-GCST90001460	rs12616455	A	G	2	85696551	0.1321	0.0444415	0.7121	0.7577	FALSE	0.637029	5.57301e-07	TRUE	8.01907e-07	25.1712
Plasmacytoid Dendritic Cell Absolute Count || id:ebi-a-GCST90001460	rs144152085	G	C	6	67895544	-1.824	0.15106	0.0009	0.01227	FALSE	0.605436	4.16601e-06	TRUE	5.96784e-06	21.2587
Plasmacytoid Dendritic Cell Absolute Count || id:ebi-a-GCST90001460	rs16944211	T	C	17	10991039	-1.205	-0.111901	0.0027	0.02454	FALSE	0.536933	2.80899e-07	TRUE	4.49249e-07	26.4728
Plasmacytoid Dendritic Cell Absolute Count || id:ebi-a-GCST90001460	rs17582557	C	T	13	101828654	0.4301	0.247853	0.0169	0.07157	FALSE	0.122892	2.54302e-06	TRUE	6.0775e-06	22.2164
Plasmacytoid Dendritic Cell Absolute Count || id:ebi-a-GCST90001460	rs186765793	T	C	7	11535712	-0.3111	0.192	0.0325	0.08589	FALSE	0.127798	4.41804e-06	TRUE	1.02757e-05	21.1415
Plasmacytoid Dendritic Cell Absolute Count || id:ebi-a-GCST90001460	rs2164210	C	T	2	136580287	0.1937	0.013268	0.3244		FALSE	0.87696	2.11787e-13	TRUE	2.98949e-13	54.3261
Plasmacytoid Dendritic Cell Absolute Count || id:ebi-a-GCST90001460	rs217667	T	C	14	62358847	0.1614	-0.1556	0.1457	0.2178	FALSE	0.111782	1.424e-06	TRUE	3.56564e-06	23.3375
Plasmacytoid Dendritic Cell Absolute Count || id:ebi-a-GCST90001460	rs2862050	T	C	10	99691593	-0.1453	-0.0377665	0.818	0.8763	FALSE	0.781811	2.81598e-06	TRUE	3.61412e-06	22.0115
Plasmacytoid Dendritic Cell Absolute Count || id:ebi-a-GCST90001460	rs55901425	C	T	11	80180769	1.044	-0.24917	0.0028	0.03374	FALSE	0.284208	3.81101e-06	TRUE	7.14657e-06	21.4342
Plasmacytoid Dendritic Cell Absolute Count || id:ebi-a-GCST90001460	rs62354582	T	C	5	36514924	0.5481	-0.0203297	0.0133	0.01227	FALSE	0.973766	1.245e-07	TRUE	1.43171e-07	28.0982
Plasmacytoid Dendritic Cell Absolute Count || id:ebi-a-GCST90001460	rs6708784	G	A	2	111927379	0.1169	0.130821	0.4784	0.4785	FALSE	0.0893923	1.243e-06	TRUE	3.2936e-06	23.6068
Plasmacytoid Dendritic Cell Absolute Count || id:ebi-a-GCST90001460	rs77908862	C	T	3	104696995	0.2251	-0.060463	0.071	0.1125	FALSE	0.632963	1.79399e-06	TRUE	2.56892e-06	22.8795
Plasmacytoid Dendritic Cell Absolute Count || id:ebi-a-GCST90001460	rs876039	C	G	7	50308811	-0.1971	0.021182	0.2619	0.3538	FALSE	0.800359	9.51481e-13	TRUE	1.45244e-12	51.2952
Dendritic Cell Absolute Count || id:ebi-a-GCST90001461	rs115102594	G	C	17	35251042	-0.252	0.106606	0.0603	0.1166	FALSE	0.330459	3.434e-06	TRUE	6.19116e-06	21.6253
Dendritic Cell Absolute Count || id:ebi-a-GCST90001461	rs115751481	A	T	3	41531792	-0.3782	0.335673	0.0258	0.02863	FALSE	0.208519	3.843e-06	TRUE	7.92409e-06	21.4079
Dendritic Cell Absolute Count || id:ebi-a-GCST90001461	rs11748731	T	C	5	30878060	0.3124	0.0829407	0.0362	0.03783	FALSE	0.796751	3.75396e-06	TRUE	4.74941e-06	21.4579
Dendritic Cell Absolute Count || id:ebi-a-GCST90001461	rs138192280	T	C	9	88411604	0.1545	-0.0270593	0.1679	0.2004	FALSE	0.771104	4.39805e-06	TRUE	5.66915e-06	21.1436
Dendritic Cell Absolute Count || id:ebi-a-GCST90001461	rs147431504	G	C	20	2470273	0.9392	-1.09437	0.0039	0.01022	FALSE	0.526889	2.78298e-06	TRUE	4.27012e-06	22.0304
Dendritic Cell Absolute Count || id:ebi-a-GCST90001461	rs17017403	C	T	2	112435483	-0.195	-0.0350774	0.098	0.08998	FALSE	0.769081	4.68296e-06	TRUE	6.00932e-06	21.0321
Dendritic Cell Absolute Count || id:ebi-a-GCST90001461	rs191217950	A	G	1	160940671	0.6722	-0.076577	0.0096	0.01125	FALSE	0.910862	1.276e-07	TRUE	1.56109e-07	28.0149
Dendritic Cell Absolute Count || id:ebi-a-GCST90001461	rs2490034	A	G	6	3870889	0.1328	-0.0175464	0.7432	0.8313	FALSE	0.878275	4.60596e-06	TRUE	5.4988e-06	21.0717
Dendritic Cell Absolute Count || id:ebi-a-GCST90001461	rs28854187	A	G	8	73320315	0.1282	0.0984638	0.2964	0.362	FALSE	0.238264	2.452e-06	TRUE	4.9289e-06	22.2801
Dendritic Cell Absolute Count || id:ebi-a-GCST90001461	rs55971447	T	C	1	161515326	0.5889	-0.0256713	0.2358	0.1391	FALSE	0.837827	1.19812e-89	TRUE	2.93478e-90	428.167
Dendritic Cell Absolute Count || id:ebi-a-GCST90001461	rs62504404	A	G	8	38806068	0.125	-0.0191165	0.4843	0.4407	FALSE	0.80938	5.47797e-07	TRUE	7.06321e-07	25.181
Dendritic Cell Absolute Count || id:ebi-a-GCST90001461	rs75072970	C	T	1	161058351	0.3483	-0.0290848	0.0532	0.04703	FALSE	0.899504	9.7389e-10	TRUE	1.25394e-09	37.5887
Dendritic Cell Absolute Count || id:ebi-a-GCST90001461	rs79275634	A	G	5	112543958	0.5945	0.132091	0.0107	0.02045	FALSE	0.493233	1.98299e-06	TRUE	3.13545e-06	22.6921
Dendritic Cell Absolute Count || id:ebi-a-GCST90001461	rs911228	A	G	1	160145298	0.1199	0.0184637	0.5697	0.7055	FALSE	0.827377	3.08901e-06	TRUE	3.87732e-06	21.8166
CD62L- Dendritic Cell Absolute Count || id:ebi-a-GCST90001462	rs116910026	T	C	11	19877912	0.2767	-0.184885	0.0512	0.03067	FALSE	0.569853	1.09401e-06	TRUE	1.65481e-06	23.8403
CD62L- Dendritic Cell Absolute Count || id:ebi-a-GCST90001462	rs143140559	T	C	1	160972255	0.7418	-0.0433449	0.0094	0.01022	FALSE	0.950206	8.28209e-09	TRUE	1.00587e-08	33.3767
CD62L- Dendritic Cell Absolute Count || id:ebi-a-GCST90001462	rs147678401	A	G	1	161035780	0.3283	0.0804386	0.0437	0.05624	FALSE	0.65091	1.82898e-07	TRUE	2.68146e-07	27.3202
CD62L- Dendritic Cell Absolute Count || id:ebi-a-GCST90001462	rs149812305	C	T	11	5480718	-0.36	-0.0126524	0.0272	0.01738	FALSE	0.985781	1.94299e-06	TRUE	2.19125e-06	22.7358
CD62L- Dendritic Cell Absolute Count || id:ebi-a-GCST90001462	rs17438107	T	A	1	162920561	0.2057	-0.253266	0.0921	0.05112	FALSE	0.340829	3.37699e-06	TRUE	6.06562e-06	21.6485
CD62L- Dendritic Cell Absolute Count || id:ebi-a-GCST90001462	rs35519924	A	G	15	81119490	0.128	-0.0143232	0.3276	0.4131	FALSE	0.85266	3.039e-06	TRUE	3.74308e-06	21.8551
CD62L- Dendritic Cell Absolute Count || id:ebi-a-GCST90001462	rs35740507	C	T	4	90807488	-4.152	0.0287816	0.0001	0.01329	FALSE	0.934687	2.23599e-06	TRUE	2.61425e-06	22.4547
CD62L- Dendritic Cell Absolute Count || id:ebi-a-GCST90001462	rs71632979	G	A	1	161526397	0.7524	-0.0780506	0.2449	0.1431	FALSE	0.531446	1.40281e-150	TRUE	3.37578e-153	756.803
CD62L- Dendritic Cell Absolute Count || id:ebi-a-GCST90001462	rs71639910	A	G	1	161937774	0.3586	-0.382052	0.0686	0.02863	FALSE	0.0970175	2.04692e-12	TRUE	8.45289e-12	49.8106
CD62L- Dendritic Cell Absolute Count || id:ebi-a-GCST90001462	rs73231298	A	G	12	127036033	0.1337	-0.0813367	0.287	0.2014	FALSE	0.439877	1.86599e-06	TRUE	3.07862e-06	22.8169
CD62L- Dendritic Cell Absolute Count || id:ebi-a-GCST90001462	rs75055130	C	G	2	155187137	-1.139	-0.796074	0.0024	0.01329	FALSE	0.104868	3.39203e-06	TRUE	8.38798e-06	21.6483
CD62L- Dendritic Cell %Dendritic Cell || id:ebi-a-GCST90001463	rs143032729	G	A	1	160353789	0.4142	-0.0972123	0.0326	0.02556	FALSE	0.652164	3.971e-08	TRUE	5.98648e-08	30.2975
CD62L- Dendritic Cell %Dendritic Cell || id:ebi-a-GCST90001463	rs143140559	T	C	1	160972255	0.6557	-0.0433449	0.0094	0.01022	FALSE	0.950206	5.14802e-07	TRUE	6.1008e-07	25.2845
CD62L- Dendritic Cell %Dendritic Cell || id:ebi-a-GCST90001463	rs148188224	G	C	16	65149970	-1.426	-0.183273	0.0019	0.02249	FALSE	0.479265	3.94703e-06	TRUE	6.17469e-06	21.3801
CD62L- Dendritic Cell %Dendritic Cell || id:ebi-a-GCST90001463	rs149812305	C	T	11	5480718	-0.3592	-0.0126524	0.0271	0.01738	FALSE	0.985781	2.87799e-06	TRUE	3.2437e-06	21.9723
CD62L- Dendritic Cell %Dendritic Cell || id:ebi-a-GCST90001463	rs1515318	A	G	1	105108278	-0.1257	0.0428127	0.435	0.3211	FALSE	0.624561	2.34401e-06	TRUE	3.36417e-06	22.3646
CD62L- Dendritic Cell %Dendritic Cell || id:ebi-a-GCST90001463	rs2024391	T	C	16	11907102	0.1625	0.0274441	0.1736	0.2301	FALSE	0.792231	3.13098e-06	TRUE	3.99646e-06	21.8046
CD62L- Dendritic Cell %Dendritic Cell || id:ebi-a-GCST90001463	rs341029	A	G	1	77072414	-0.137	0.0972027	0.7375	0.7607	FALSE	0.298577	3.25499e-06	TRUE	6.09091e-06	21.7291
CD62L- Dendritic Cell %Dendritic Cell || id:ebi-a-GCST90001463	rs56199187	T	C	1	161520931	0.7548	-0.0756502	0.2441	0.1391	FALSE	0.546482	2.11349e-144	TRUE	9.70575e-147	722.038
CD62L- Dendritic Cell %Dendritic Cell || id:ebi-a-GCST90001463	rs62300075	C	A	4	43118540	0.1381	-0.00462555	0.3707	0.3354	FALSE	0.953965	3.32499e-07	TRUE	3.89276e-07	26.1613
CD62L- Dendritic Cell %Dendritic Cell || id:ebi-a-GCST90001463	rs6537835	A	G	1	115108914	-0.2072	0.044297	0.8488	0.90798	FALSE	0.670984	2.54302e-08	TRUE	3.79393e-08	31.1744
CD62L- Dendritic Cell %Dendritic Cell || id:ebi-a-GCST90001463	rs702185	G	A	9	1621830	0.2232	-0.274251	0.0783	0.03272	FALSE	0.488485	4.41205e-06	TRUE	6.90908e-06	21.1441
CD62L- Dendritic Cell %Dendritic Cell || id:ebi-a-GCST90001463	rs7163051	A	G	15	68361528	0.1266	-0.0784526	0.3702	0.3323	FALSE	0.357024	4.34901e-06	TRUE	7.64692e-06	21.1627
CD62L- Dendritic Cell %Dendritic Cell || id:ebi-a-GCST90001463	rs75220521	G	T	6	81660130	1.355	-0.0313857	0.0023	0.04192	FALSE	0.89009	3.498e-06	TRUE	4.21713e-06	21.5777
CD86+ myeloid Dendritic Cell Absolute Count || id:ebi-a-GCST90001464	rs113995133	A	G	1	163485197	-0.6058	0.141038	0.0103	0.01227	FALSE	0.786673	2.51102e-06	TRUE	3.23181e-06	22.2255
CD86+ myeloid Dendritic Cell Absolute Count || id:ebi-a-GCST90001464	rs115849513	T	A	3	1827937	-0.3927	-0.608717	0.0245	0.03988	FALSE	0.0104783	2.495e-06	TRUE	9.77702e-06	22.2512
CD86+ myeloid Dendritic Cell Absolute Count || id:ebi-a-GCST90001464	rs12134798	T	C	1	120115384	0.1639	0.183817	0.1673	0.1973	FALSE	0.0574288	2.44602e-06	TRUE	6.9596e-06	22.2971
CD86+ myeloid Dendritic Cell Absolute Count || id:ebi-a-GCST90001464	rs139939515	T	C	1	163958750	-0.5561	-0.130079	0.0124	0.01227	FALSE	0.733493	2.28202e-06	TRUE	3.00457e-06	22.4372
CD86+ myeloid Dendritic Cell Absolute Count || id:ebi-a-GCST90001464	rs140205436	T	C	15	25969797	-2.409	-0.0960125	0.0006	0.01125	FALSE	0.66996	2.476e-06	TRUE	3.43371e-06	22.2593
CD86+ myeloid Dendritic Cell Absolute Count || id:ebi-a-GCST90001464	rs143140559	T	C	1	160972255	0.7391	-0.0433449	0.0094	0.01022	FALSE	0.950206	1.55299e-08	TRUE	1.89258e-08	32.1256
CD86+ myeloid Dendritic Cell Absolute Count || id:ebi-a-GCST90001464	rs147678401	A	G	1	161035780	0.3116	0.0804386	0.0437	0.05624	FALSE	0.65091	1.30101e-06	TRUE	1.84717e-06	23.506
CD86+ myeloid Dendritic Cell Absolute Count || id:ebi-a-GCST90001464	rs185312213	G	T	14	51937110	-0.7215	-0.093658	0.0066	0.01022	FALSE	0.814312	4.52501e-06	TRUE	5.66634e-06	21.0921
CD86+ myeloid Dendritic Cell Absolute Count || id:ebi-a-GCST90001464	rs6656063	T	C	1	157964856	0.1405	-0.0108455	0.2499	0.3374	FALSE	0.891797	2.093e-06	TRUE	2.50521e-06	22.5914
CD86+ myeloid Dendritic Cell Absolute Count || id:ebi-a-GCST90001464	rs71632979	G	A	1	161526397	0.8088	-0.0780506	0.2449	0.1431	FALSE	0.531446	9.7051e-166	TRUE	2.60571e-169	843.397
CD86+ myeloid Dendritic Cell Absolute Count || id:ebi-a-GCST90001464	rs71639910	A	G	1	161937774	0.3667	-0.382052	0.0686	0.02863	FALSE	0.0970175	2.25476e-12	TRUE	9.21272e-12	49.6341
CD86+ myeloid Dendritic Cell Absolute Count || id:ebi-a-GCST90001464	rs72711599	A	G	1	162752670	0.2153	-0.45219	0.0884	0.05624	FALSE	0.0238144	2.91602e-06	TRUE	9.7957e-06	21.9542
CD86+ myeloid Dendritic Cell Absolute Count || id:ebi-a-GCST90001464	rs79497887	G	C	16	57725145	-0.2163	0.201992	0.0865	0.0501	FALSE	0.250724	2.25798e-06	TRUE	4.46338e-06	22.4508
CD86+ myeloid Dendritic Cell %Dendritic Cell || id:ebi-a-GCST90001465	rs113995133	A	G	1	163485197	-0.6667	0.141038	0.0103	0.01227	FALSE	0.786673	2.339e-07	TRUE	3.10556e-07	26.8351
CD86+ myeloid Dendritic Cell %Dendritic Cell || id:ebi-a-GCST90001465	rs114566711	T	A	2	191451636	-1.864	0.347125	0.0009	0.01125	FALSE	0.253727	1.948e-06	TRUE	3.8829e-06	22.7268
CD86+ myeloid Dendritic Cell %Dendritic Cell || id:ebi-a-GCST90001465	rs117690664	A	C	8	107693714	-2.515	-0.49671	0.0007	0.01022	FALSE	0.179212	1.123e-06	TRUE	2.53508e-06	23.7838
CD86+ myeloid Dendritic Cell %Dendritic Cell || id:ebi-a-GCST90001465	rs139939515	T	C	1	163958750	-0.6222	-0.130079	0.0123	0.01227	FALSE	0.733493	1.30299e-07	TRUE	1.797e-07	27.9927
CD86+ myeloid Dendritic Cell %Dendritic Cell || id:ebi-a-GCST90001465	rs143140559	T	C	1	160972255	0.6732	-0.0433449	0.0094	0.01022	FALSE	0.950206	2.80098e-07	TRUE	3.30243e-07	26.4894
CD86+ myeloid Dendritic Cell %Dendritic Cell || id:ebi-a-GCST90001465	rs143512471	A	G	5	63081773	-0.3741	-0.229928	0.026	0.01636	FALSE	0.52614	4.62999e-06	TRUE	7.04548e-06	21.0491
CD86+ myeloid Dendritic Cell %Dendritic Cell || id:ebi-a-GCST90001465	rs1996740	G	A	4	78748977	-0.1204	0.0508978	0.4776	0.4121	FALSE	0.51471	4.06602e-06	TRUE	6.21696e-06	21.3127
CD86+ myeloid Dendritic Cell %Dendritic Cell || id:ebi-a-GCST90001465	rs6656063	T	C	1	157964856	0.1357	-0.0108455	0.2501	0.3374	FALSE	0.891797	4.635e-06	TRUE	5.53332e-06	21.0457
CD86+ myeloid Dendritic Cell %Dendritic Cell || id:ebi-a-GCST90001465	rs71632979	G	A	1	161526397	0.8089	-0.0780506	0.2447	0.1431	FALSE	0.531446	4.21697e-165	TRUE	1.2403e-168	839.38
CD86+ myeloid Dendritic Cell %Dendritic Cell || id:ebi-a-GCST90001465	rs71639910	A	G	1	161937774	0.3612	-0.382052	0.0688	0.02863	FALSE	0.0970175	4.9023e-12	TRUE	1.99111e-11	48.064
CD86+ myeloid Dendritic Cell %Dendritic Cell || id:ebi-a-GCST90001465	rs72745440	A	C	15	67606602	-0.5139	0.208249	0.0141	0.01534	FALSE	0.573816	3.12702e-06	TRUE	4.58637e-06	21.8259
CD86+ myeloid Dendritic Cell %Dendritic Cell || id:ebi-a-GCST90001465	rs75358870	A	C	14	30170464	0.5691	-0.617261	0.0128	0.01227	FALSE	0.174029	1.66901e-06	TRUE	3.72927e-06	23.0254
CD86+ myeloid Dendritic Cell %Dendritic Cell || id:ebi-a-GCST90001465	rs76522264	C	G	8	113032809	-2.6	-0.147121	0.0004	0.01431	FALSE	0.44817	3.079e-06	TRUE	5.02725e-06	21.836
CD86+ myeloid Dendritic Cell %Dendritic Cell || id:ebi-a-GCST90001465	rs78169719	C	A	7	157588588	-0.443	-0.260017	0.0177	0.01534	FALSE	0.404948	4.67703e-06	TRUE	7.81478e-06	21.035
CD86+ myeloid Dendritic Cell %Dendritic Cell || id:ebi-a-GCST90001465	rs950485	C	A	1	82817239	0.1227	-0.0853766	0.4919	0.4264	FALSE	0.281599	2.01002e-06	TRUE	3.86746e-06	22.6705
CD86+ plasmacytoid Dendritic Cell Absolute Count || id:ebi-a-GCST90001466	rs112496823	C	A	17	33829583	0.1603	-0.0986513	0.1768	0.1207	FALSE	0.43971	1.286e-06	TRUE	2.15233e-06	23.5247
CD86+ plasmacytoid Dendritic Cell Absolute Count || id:ebi-a-GCST90001466	rs114468547	G	A	16	78055434	-0.2713	0.252723	0.0491	0.02352	FALSE	0.616628	4.77101e-06	TRUE	6.7732e-06	20.9947
CD86+ plasmacytoid Dendritic Cell Absolute Count || id:ebi-a-GCST90001466	rs118148569	T	C	16	13019834	0.2729	-0.10444	0.0505	0.02249	FALSE	0.83259	2.362e-06	TRUE	2.93641e-06	22.354
CD86+ plasmacytoid Dendritic Cell Absolute Count || id:ebi-a-GCST90001466	rs11852100	C	A	14	36478046	0.2639	-0.0185298	0.0587	0.06135	FALSE	0.878991	1.527e-06	TRUE	1.8585e-06	23.1909
CD86+ plasmacytoid Dendritic Cell Absolute Count || id:ebi-a-GCST90001466	rs13088702	C	T	3	121714019	0.3946	0.134429	0.0252	0.08078	FALSE	0.298852	7.45401e-07	TRUE	1.44204e-06	24.5932
CD86+ plasmacytoid Dendritic Cell Absolute Count || id:ebi-a-GCST90001466	rs139557155	G	A	9	77583476	0.2575	0.0193363	0.0578	0.01022	FALSE	0.947894	2.52203e-06	TRUE	2.91432e-06	22.2255
CD86+ plasmacytoid Dendritic Cell Absolute Count || id:ebi-a-GCST90001466	rs142245023	A	G	14	69634234	0.7025	-0.109399	0.0067	0.0317	FALSE	0.660561	3.17198e-06	TRUE	4.38879e-06	21.7881
CD86+ plasmacytoid Dendritic Cell Absolute Count || id:ebi-a-GCST90001466	rs1991164	C	T	2	1732855	-0.117	0.0187683	0.5529	0.5409	FALSE	0.807942	3.13798e-06	TRUE	3.96389e-06	21.7976
CD86+ plasmacytoid Dendritic Cell Absolute Count || id:ebi-a-GCST90001466	rs2725015	G	A	8	4465101	-0.1473	0.0640067	0.266	0.1953	FALSE	0.473378	2.16601e-07	TRUE	3.6092e-07	27.0151
CD86+ plasmacytoid Dendritic Cell Absolute Count || id:ebi-a-GCST90001466	rs56164117	C	T	1	45173351	-0.1223	-0.0222653	0.3543	0.4172	FALSE	0.784361	2.86603e-06	TRUE	3.64672e-06	21.9906
CD86+ plasmacytoid Dendritic Cell Absolute Count || id:ebi-a-GCST90001466	rs61852527	G	A	10	90380589	-0.2618	-0.481101	0.0649	0.03374	FALSE	0.170885	2.84197e-07	TRUE	6.77722e-07	26.4548
CD86+ plasmacytoid Dendritic Cell Absolute Count || id:ebi-a-GCST90001466	rs75070627	C	T	15	96560797	0.9624	-0.0326976	0.0037	0.02147	FALSE	0.900257	1.18801e-06	TRUE	1.4328e-06	23.6733
CD86+ plasmacytoid Dendritic Cell Absolute Count || id:ebi-a-GCST90001466	rs79116372	T	A	8	36308379	-0.3011	-0.290846	0.0375	0.03885	FALSE	0.179869	4.44396e-06	TRUE	9.4993e-06	21.1255
CD86+ plasmacytoid Dendritic Cell Absolute Count || id:ebi-a-GCST90001466	rs9513487	G	T	13	99428046	0.1234	0.00633864	0.3251	0.3569	FALSE	0.936333	4.67498e-06	TRUE	5.38146e-06	21.0439
CD86+ plasmacytoid Dendritic Cell %Dendritic Cell || id:ebi-a-GCST90001467	rs10170363	T	C	2	15272805	0.1318	0.148751	0.2944	0.3528	FALSE	0.0662583	9.80189e-07	TRUE	2.83838e-06	24.06
CD86+ plasmacytoid Dendritic Cell %Dendritic Cell || id:ebi-a-GCST90001467	rs11231693	A	G	11	63862612	-0.2631	0.121249	0.0554	0.06646	FALSE	0.413107	1.44601e-06	TRUE	2.47926e-06	23.2964
CD86+ plasmacytoid Dendritic Cell %Dendritic Cell || id:ebi-a-GCST90001467	rs112496823	C	A	17	33829583	0.1585	-0.0986513	0.1771	0.1207	FALSE	0.43971	1.72001e-06	TRUE	2.8736e-06	22.9577
CD86+ plasmacytoid Dendritic Cell %Dendritic Cell || id:ebi-a-GCST90001467	rs116872766	C	G	8	77883134	-0.9025	-0.350574	0.0045	0.01534	FALSE	0.266142	7.20195e-07	TRUE	1.46603e-06	24.6437
CD86+ plasmacytoid Dendritic Cell %Dendritic Cell || id:ebi-a-GCST90001467	rs11811863	T	C	1	247577856	-0.1537	0.0546406	0.2186	0.1738	FALSE	0.595369	6.62598e-07	TRUE	9.97615e-07	24.806
CD86+ plasmacytoid Dendritic Cell %Dendritic Cell || id:ebi-a-GCST90001467	rs12311260	G	C	12	18094072	0.2649	0.266262	0.0501	0.1176	FALSE	0.0344699	4.38399e-06	TRUE	1.36155e-05	21.1504
CD86+ plasmacytoid Dendritic Cell %Dendritic Cell || id:ebi-a-GCST90001467	rs139557155	G	A	9	77583476	0.277	0.0193363	0.0578	0.01022	FALSE	0.947894	3.92799e-07	TRUE	4.64393e-07	25.823
CD86+ plasmacytoid Dendritic Cell %Dendritic Cell || id:ebi-a-GCST90001467	rs140090913	A	G	8	18584959	-1.154	0.456901	0.0028	0.01125	FALSE	0.660427	2.174e-06	TRUE	3.03817e-06	22.5156
CD86+ plasmacytoid Dendritic Cell %Dendritic Cell || id:ebi-a-GCST90001467	rs3845548	T	C	1	161507448	-0.2739	-0.0496513	0.2345	0.1391	FALSE	0.693673	1.98381e-20	TRUE	3.87441e-20	86.9121
CD86+ plasmacytoid Dendritic Cell %Dendritic Cell || id:ebi-a-GCST90001467	rs55966096	C	T	8	4474949	-0.1321	-0.0554833	0.3085	0.2873	FALSE	0.499429	1.36101e-06	TRUE	2.15332e-06	23.4314
CD86+ plasmacytoid Dendritic Cell %Dendritic Cell || id:ebi-a-GCST90001467	rs61852527	G	A	10	90380589	-0.2768	-0.481101	0.0648	0.03374	FALSE	0.170885	5.53694e-08	TRUE	1.39447e-07	29.6546
CD86+ plasmacytoid Dendritic Cell %Dendritic Cell || id:ebi-a-GCST90001467	rs6463191	A	G	7	43492179	-0.1275	-0.00628384	0.3198	0.4223	FALSE	0.934912	1.68702e-06	TRUE	1.96916e-06	23.0097
CD86+ plasmacytoid Dendritic Cell %Dendritic Cell || id:ebi-a-GCST90001467	rs66967216	A	G	2	190942111	-0.3759	0.279718	0.0265	0.01125	FALSE	0.435361	1.76799e-06	TRUE	2.95067e-06	22.9126
CD86+ plasmacytoid Dendritic Cell %Dendritic Cell || id:ebi-a-GCST90001467	rs6930632	T	C	6	155772981	-0.1504	-0.096576	0.1789	0.2883	FALSE	0.263172	3.80803e-06	TRUE	7.36243e-06	21.4287
CD86+ plasmacytoid Dendritic Cell %Dendritic Cell || id:ebi-a-GCST90001467	rs71381356	C	T	17	49908577	-0.2097	0.0315619	0.0845	0.0818	FALSE	0.819603	3.176e-06	TRUE	3.98934e-06	21.7736
CD86+ plasmacytoid Dendritic Cell %Dendritic Cell || id:ebi-a-GCST90001467	rs75070627	C	T	15	96560797	0.9606	-0.0326976	0.0037	0.02147	FALSE	0.900257	1.73201e-06	TRUE	2.07195e-06	22.9539
CD86+ plasmacytoid Dendritic Cell %Dendritic Cell || id:ebi-a-GCST90001467	rs78379738	G	T	5	148318809	0.3227	-0.239951	0.0364	0.01227	FALSE	0.435183	2.34202e-06	TRUE	3.88239e-06	22.369
CD86+ plasmacytoid Dendritic Cell %Dendritic Cell || id:ebi-a-GCST90001467	rs9513487	G	T	13	99428046	0.131	0.00633864	0.326	0.3569	FALSE	0.936333	1.065e-06	TRUE	1.25245e-06	23.8931
CD86+ plasmacytoid Dendritic Cell %Dendritic Cell || id:ebi-a-GCST90001467	rs9607320	T	C	22	22202164	0.1192	0.112725	0.6037	0.4591	FALSE	0.167429	3.67198e-06	TRUE	8.14957e-06	21.4788
CD62L- myeloid Dendritic Cell Absolute Count || id:ebi-a-GCST90001468	rs116910026	T	C	11	19877912	0.2902	-0.184885	0.0512	0.03067	FALSE	0.569853	5.38704e-07	TRUE	8.21677e-07	25.2255
CD62L- myeloid Dendritic Cell Absolute Count || id:ebi-a-GCST90001468	rs13148506	T	C	4	43123482	0.1304	-0.00319918	0.3691	0.3344	FALSE	0.968161	1.61901e-06	TRUE	1.85292e-06	23.0853
CD62L- myeloid Dendritic Cell Absolute Count || id:ebi-a-GCST90001468	rs143140559	T	C	1	160972255	0.8211	-0.0433449	0.0094	0.01022	FALSE	0.950206	3.33903e-10	TRUE	4.1461e-10	39.7103
CD62L- myeloid Dendritic Cell Absolute Count || id:ebi-a-GCST90001468	rs147678401	A	G	1	161035780	0.3306	0.0804386	0.0437	0.05624	FALSE	0.65091	2.86101e-07	TRUE	4.17487e-07	26.4435
CD62L- myeloid Dendritic Cell Absolute Count || id:ebi-a-GCST90001468	rs17438107	T	A	1	162920561	0.2161	-0.253266	0.0921	0.05112	FALSE	0.340829	1.83502e-06	TRUE	3.35159e-06	22.8274
CD62L- myeloid Dendritic Cell Absolute Count || id:ebi-a-GCST90001468	rs4997747	C	T	12	127036550	0.1346	-0.0811423	0.2917	0.2014	FALSE	0.440987	2.29198e-06	TRUE	3.79787e-06	22.3991
CD62L- myeloid Dendritic Cell Absolute Count || id:ebi-a-GCST90001468	rs71632979	G	A	1	161526397	0.8094	-0.0780506	0.2449	0.1431	FALSE	0.531446	9.84011e-166	TRUE	2.56179e-169	843.437
CD62L- myeloid Dendritic Cell Absolute Count || id:ebi-a-GCST90001468	rs71639910	A	G	1	161937774	0.401	-0.382052	0.0686	0.02863	FALSE	0.0970175	1.66303e-14	TRUE	7.84831e-14	59.4221
CD62L- myeloid Dendritic Cell Absolute Count || id:ebi-a-GCST90001468	rs73172229	T	C	3	179194521	-0.1908	0.0433388	0.1233	0.08282	FALSE	0.790134	1.77101e-06	TRUE	2.27084e-06	22.913
CD62L- myeloid Dendritic Cell %Dendritic Cell || id:ebi-a-GCST90001469	rs10779896	T	A	2	4613050	-0.2427	-0.015138	0.0632	0.1411	FALSE	0.887901	4.04297e-06	TRUE	4.85425e-06	21.3058
CD62L- myeloid Dendritic Cell %Dendritic Cell || id:ebi-a-GCST90001469	rs116910026	T	C	11	19877912	0.273	-0.184885	0.0512	0.03067	FALSE	0.569853	1.82201e-06	TRUE	2.74653e-06	22.8428
CD62L- myeloid Dendritic Cell %Dendritic Cell || id:ebi-a-GCST90001469	rs143140559	T	C	1	160972255	0.7929	-0.0433449	0.0094	0.01022	FALSE	0.950206	1.00501e-09	TRUE	1.23141e-09	37.5464
CD62L- myeloid Dendritic Cell %Dendritic Cell || id:ebi-a-GCST90001469	rs147678401	A	G	1	161035780	0.3059	0.0804386	0.0437	0.05624	FALSE	0.65091	1.48102e-06	TRUE	2.10584e-06	23.2505
CD62L- myeloid Dendritic Cell %Dendritic Cell || id:ebi-a-GCST90001469	rs16864449	G	A	3	189220585	-1.124	-0.142561	0.0026	0.02965	FALSE	0.357559	2.83903e-06	TRUE	5.08765e-06	21.9702
CD62L- myeloid Dendritic Cell %Dendritic Cell || id:ebi-a-GCST90001469	rs17637703	G	A	3	45440721	0.1393	0.000711504	0.2437	0.2546	FALSE	0.994266	3.94103e-06	TRUE	4.41701e-06	21.3607
CD62L- myeloid Dendritic Cell %Dendritic Cell || id:ebi-a-GCST90001469	rs34558449	C	G	1	192566347	0.2273	0.117605	0.0846	0.06339	FALSE	0.515449	7.51208e-07	TRUE	1.19249e-06	24.5765
CD62L- myeloid Dendritic Cell %Dendritic Cell || id:ebi-a-GCST90001469	rs5767014	C	T	22	48474288	-0.1514	0.0262707	0.7776	0.8405	FALSE	0.811041	6.94592e-07	TRUE	9.00039e-07	24.7054
CD62L- myeloid Dendritic Cell %Dendritic Cell || id:ebi-a-GCST90001469	rs62300075	C	A	4	43118540	0.1382	-0.00462555	0.3707	0.3354	FALSE	0.953965	2.524e-07	TRUE	3.00275e-07	26.6713
CD62L- myeloid Dendritic Cell %Dendritic Cell || id:ebi-a-GCST90001469	rs71632979	G	A	1	161526397	0.8232	-0.0780506	0.2447	0.1431	FALSE	0.531446	8.531e-178	TRUE	4.20638e-182	912.594
CD62L- myeloid Dendritic Cell %Dendritic Cell || id:ebi-a-GCST90001469	rs71639910	A	G	1	161937774	0.4169	-0.382052	0.0688	0.02863	FALSE	0.0970175	5.85868e-16	TRUE	3.01119e-15	66.1465
CD62L- myeloid Dendritic Cell %Dendritic Cell || id:ebi-a-GCST90001469	rs72743439	T	C	15	67410088	1.099	0.121519	0.0031	0.01943	FALSE	0.553248	4.39602e-06	TRUE	6.5205e-06	21.1623
CD62L- myeloid Dendritic Cell %Dendritic Cell || id:ebi-a-GCST90001469	rs75220521	G	T	6	81660130	1.34	-0.0313857	0.0023	0.04192	FALSE	0.89009	3.67502e-06	TRUE	4.39119e-06	21.4988
CD62L- plasmacytoid Dendritic Cell Absolute Count || id:ebi-a-GCST90001470	rs116054627	A	G	2	51168498	0.3356	-0.0123572	0.0413	0.1022	FALSE	0.916579	5.38505e-08	TRUE	6.61469e-08	29.7006
CD62L- plasmacytoid Dendritic Cell Absolute Count || id:ebi-a-GCST90001470	rs11659751	A	T	18	55736723	0.209	0.094456	0.0772	0.1074	FALSE	0.421847	4.70804e-06	TRUE	7.71824e-06	21.0254
CD62L- plasmacytoid Dendritic Cell Absolute Count || id:ebi-a-GCST90001470	rs116894787	C	G	10	12240106	0.5376	-1.06046	0.0111	0.01125	FALSE	0.442357	3.18801e-06	TRUE	5.18694e-06	21.7778
CD62L- plasmacytoid Dendritic Cell Absolute Count || id:ebi-a-GCST90001470	rs118054784	A	G	8	130658684	0.2985	0.0668286	0.0422	0.02147	FALSE	0.799963	1.59698e-06	TRUE	2.0446e-06	23.105
CD62L- plasmacytoid Dendritic Cell Absolute Count || id:ebi-a-GCST90001470	rs1391986	T	G	5	52071311	0.7317	0.441452	0.0061	0.02454	FALSE	0.096594	2.87402e-06	TRUE	7.27023e-06	21.9715
CD62L- plasmacytoid Dendritic Cell Absolute Count || id:ebi-a-GCST90001470	rs1472757	C	T	5	6455872	-0.1252	0.0455585	0.6057	0.5695	FALSE	0.566554	5.45306e-07	TRUE	8.41834e-07	25.1807
CD62L- plasmacytoid Dendritic Cell Absolute Count || id:ebi-a-GCST90001470	rs16957038	A	G	13	100542252	1.17	0.446981	0.0022	0.01534	FALSE	0.0138551	2.15298e-06	TRUE	8.12526e-06	22.5288
CD62L- plasmacytoid Dendritic Cell Absolute Count || id:ebi-a-GCST90001470	rs170697	A	G	14	83856849	0.1127	0.0451755	0.507	0.4969	FALSE	0.56138	3.16403e-06	TRUE	4.73088e-06	21.7778
CD62L- plasmacytoid Dendritic Cell Absolute Count || id:ebi-a-GCST90001470	rs17224524	C	T	2	182346146	-0.129	-0.0247655	0.2945	0.2045	FALSE	0.816718	2.87098e-06	TRUE	3.634e-06	21.9567
CD62L- plasmacytoid Dendritic Cell Absolute Count || id:ebi-a-GCST90001470	rs191779135	G	A	4	82502357	-0.2628	0.439589	0.0865	0.01125	FALSE	0.470708	1.376e-09	TRUE	2.55579e-09	36.9214
CD62L- plasmacytoid Dendritic Cell Absolute Count || id:ebi-a-GCST90001470	rs4462104	C	T	1	36975893	-0.1397	0.0898637	0.2011	0.2076	FALSE	0.383192	3.764e-06	TRUE	6.46857e-06	21.4409
CD62L- plasmacytoid Dendritic Cell Absolute Count || id:ebi-a-GCST90001470	rs56374915	A	G	7	115086436	-0.1835	0.045931	0.1119	0.07566	FALSE	0.757965	2.52802e-06	TRUE	3.28459e-06	22.2293
CD62L- plasmacytoid Dendritic Cell Absolute Count || id:ebi-a-GCST90001470	rs61936377	C	T	12	63530291	0.1364	-0.0440345	0.2503	0.2423	FALSE	0.655464	1.39601e-06	TRUE	1.97893e-06	23.3623
CD62L- plasmacytoid Dendritic Cell Absolute Count || id:ebi-a-GCST90001470	rs6535445	C	T	4	84151427	-0.2794	0.0112551	0.3435	0.3037	FALSE	0.898225	5.62471e-28	TRUE	8.6406e-28	122.442
CD62L- plasmacytoid Dendritic Cell Absolute Count || id:ebi-a-GCST90001470	rs7114664	C	T	11	22793001	0.1874	-0.109331	0.1046	0.2147	FALSE	0.219922	2.44101e-06	TRUE	5.03956e-06	22.2822
CD62L- plasmacytoid Dendritic Cell %Dendritic Cell || id:ebi-a-GCST90001471	rs11000032	A	G	10	73619601	0.1292	0.0179895	0.2843	0.2935	FALSE	0.842055	3.12802e-06	TRUE	3.87483e-06	21.8025
CD62L- plasmacytoid Dendritic Cell %Dendritic Cell || id:ebi-a-GCST90001471	rs116054627	A	G	2	51168498	0.2959	-0.0123572	0.0411	0.1022	FALSE	0.916579	2.73602e-06	TRUE	3.23919e-06	22.0602
CD62L- plasmacytoid Dendritic Cell %Dendritic Cell || id:ebi-a-GCST90001471	rs146839224	A	G	10	131367364	1.182	-0.110543	0.0025	0.01738	FALSE	0.51045	1.41899e-06	TRUE	2.24348e-06	23.3328
CD62L- plasmacytoid Dendritic Cell %Dendritic Cell || id:ebi-a-GCST90001471	rs182833362	A	G	16	27972325	1.949	0.400481	0.0009	0.01125	FALSE	0.408581	1.86299e-06	TRUE	3.16566e-06	22.8194
CD62L- plasmacytoid Dendritic Cell %Dendritic Cell || id:ebi-a-GCST90001471	rs191779135	G	A	4	82502357	-0.2664	0.439589	0.0867	0.01125	FALSE	0.470708	1.721e-09	TRUE	3.20405e-09	36.4749
CD62L- plasmacytoid Dendritic Cell %Dendritic Cell || id:ebi-a-GCST90001471	rs3827963	G	A	20	20371744	0.1206	0.0691041	0.3408	0.3016	FALSE	0.409445	4.61902e-06	TRUE	7.68985e-06	21.0593
CD62L- plasmacytoid Dendritic Cell %Dendritic Cell || id:ebi-a-GCST90001471	rs55971447	T	C	1	161515326	-0.3011	-0.0256713	0.2352	0.1391	FALSE	0.837827	6.69885e-25	TRUE	1.13419e-24	107.876
CD62L- plasmacytoid Dendritic Cell %Dendritic Cell || id:ebi-a-GCST90001471	rs62297340	A	C	4	5407389	0.1816	-0.139716	0.1132	0.1748	FALSE	0.14341	3.30803e-06	TRUE	7.62203e-06	21.6933
CD62L- plasmacytoid Dendritic Cell %Dendritic Cell || id:ebi-a-GCST90001471	rs6535445	C	T	4	84151427	-0.3029	0.0112551	0.344	0.3037	FALSE	0.898225	1.34803e-31	TRUE	2.12855e-31	139.56
CD62L- CD86+ myeloid Dendritic Cell Absolute Count || id:ebi-a-GCST90001472	rs113995133	A	G	1	163485197	-0.6066	0.141038	0.0103	0.01227	FALSE	0.786673	2.381e-06	TRUE	3.02707e-06	22.3538
CD62L- CD86+ myeloid Dendritic Cell Absolute Count || id:ebi-a-GCST90001472	rs117690664	A	C	8	107693714	-2.339	-0.49671	0.0007	0.01022	FALSE	0.179212	4.80596e-06	TRUE	1.02607e-05	20.9763
CD62L- CD86+ myeloid Dendritic Cell Absolute Count || id:ebi-a-GCST90001472	rs135299	A	G	22	48479731	0.1435	-0.0334222	0.2166	0.1534	FALSE	0.766329	4.46396e-06	TRUE	5.77819e-06	21.1135
CD62L- CD86+ myeloid Dendritic Cell Absolute Count || id:ebi-a-GCST90001472	rs139956891	G	A	10	127556162	0.2686	-0.107459	0.0616	0.04601	FALSE	0.565344	8.74601e-07	TRUE	1.32904e-06	24.2806
CD62L- CD86+ myeloid Dendritic Cell Absolute Count || id:ebi-a-GCST90001472	rs143140559	T	C	1	160972255	0.7645	-0.0433449	0.0094	0.01022	FALSE	0.950206	4.219e-09	TRUE	5.18471e-09	34.6901
CD62L- CD86+ myeloid Dendritic Cell Absolute Count || id:ebi-a-GCST90001472	rs147678401	A	G	1	161035780	0.3417	0.0804386	0.0437	0.05624	FALSE	0.65091	1.09901e-07	TRUE	1.61989e-07	28.3194
CD62L- CD86+ myeloid Dendritic Cell Absolute Count || id:ebi-a-GCST90001472	rs162588	A	G	3	364098	-0.1544	0.0705025	0.2046	0.183	FALSE	0.502339	1.06101e-06	TRUE	1.68916e-06	23.904
CD62L- CD86+ myeloid Dendritic Cell Absolute Count || id:ebi-a-GCST90001472	rs2788088	A	G	1	2897093	-0.1286	0.0805403	0.6884	0.6738	FALSE	0.331086	2.711e-06	TRUE	4.8965e-06	22.0927
CD62L- CD86+ myeloid Dendritic Cell Absolute Count || id:ebi-a-GCST90001472	rs71632979	G	A	1	161526397	0.9207	-0.0780506	0.2449	0.1431	FALSE	0.531446	1e-200	TRUE	3.00447e-228	1170.6
CD62L- CD86+ myeloid Dendritic Cell Absolute Count || id:ebi-a-GCST90001472	rs71639910	A	G	1	161937774	0.425	-0.382052	0.0686	0.02863	FALSE	0.0970175	3.95913e-16	TRUE	2.04976e-15	66.9278
CD62L- CD86+ myeloid Dendritic Cell Absolute Count || id:ebi-a-GCST90001472	rs77107932	C	A	1	162042160	-0.4223	0.410097	0.0279	0.02761	FALSE	0.113467	3.13098e-07	TRUE	8.29641e-07	26.2784
CD62L- CD86+ myeloid Dendritic Cell %Dendritic Cell || id:ebi-a-GCST90001473	rs113995133	A	G	1	163485197	-0.6516	0.141038	0.0103	0.01227	FALSE	0.786673	3.53997e-07	TRUE	4.656e-07	26.0364
CD62L- CD86+ myeloid Dendritic Cell %Dendritic Cell || id:ebi-a-GCST90001473	rs117690664	A	C	8	107693714	-2.506	-0.49671	0.0007	0.01022	FALSE	0.179212	7.49394e-07	TRUE	1.71678e-06	24.5668
CD62L- CD86+ myeloid Dendritic Cell %Dendritic Cell || id:ebi-a-GCST90001473	rs143140559	T	C	1	160972255	0.71	-0.0433449	0.0094	0.01022	FALSE	0.950206	3.879e-08	TRUE	4.67653e-08	30.3397
CD62L- CD86+ myeloid Dendritic Cell %Dendritic Cell || id:ebi-a-GCST90001473	rs147678401	A	G	1	161035780	0.3215	0.0804386	0.0437	0.05624	FALSE	0.65091	4.97496e-07	TRUE	7.19643e-07	25.3695
CD62L- CD86+ myeloid Dendritic Cell %Dendritic Cell || id:ebi-a-GCST90001473	rs2788088	A	G	1	2897093	-0.1283	0.0805403	0.6886	0.6738	FALSE	0.331086	2.488e-06	TRUE	4.49874e-06	22.2656
CD62L- CD86+ myeloid Dendritic Cell %Dendritic Cell || id:ebi-a-GCST90001473	rs4761369	T	C	12	77743499	0.1553	-0.10683	0.1861	0.1789	FALSE	0.266338	3.19198e-06	TRUE	6.20345e-06	21.7628
CD62L- CD86+ myeloid Dendritic Cell %Dendritic Cell || id:ebi-a-GCST90001473	rs500809	A	G	20	3013136	0.1195	-0.179584	0.5667	0.6166	FALSE	0.0251125	4.37603e-06	TRUE	1.42806e-05	21.1735
CD62L- CD86+ myeloid Dendritic Cell %Dendritic Cell || id:ebi-a-GCST90001473	rs6537835	A	G	1	115108914	-0.1706	0.044297	0.8488	0.90798	FALSE	0.670984	4.48002e-06	TRUE	6.12982e-06	21.1223
CD62L- CD86+ myeloid Dendritic Cell %Dendritic Cell || id:ebi-a-GCST90001473	rs71632979	G	A	1	161526397	0.929	-0.0780506	0.2447	0.1431	FALSE	0.531446	1e-200	TRUE	8.22981e-234	1201.61
CD62L- CD86+ myeloid Dendritic Cell %Dendritic Cell || id:ebi-a-GCST90001473	rs71639910	A	G	1	161937774	0.4245	-0.382052	0.0688	0.02863	FALSE	0.0970175	3.15864e-16	TRUE	1.66669e-15	67.3656
CD62L- CD86+ myeloid Dendritic Cell %Dendritic Cell || id:ebi-a-GCST90001473	rs77107932	C	A	1	162042160	-0.4247	0.410097	0.028	0.02761	FALSE	0.113467	2.30802e-07	TRUE	6.2327e-07	26.8641
Plasmacytoid Dendritic Cell %Dendritic Cell || id:ebi-a-GCST90001474	rs10735429	G	A	12	108726677	0.1338	0.131564	0.7411	0.7342	FALSE	0.125732	4.91802e-06	TRUE	1.14648e-05	20.9391
Plasmacytoid Dendritic Cell %Dendritic Cell || id:ebi-a-GCST90001474	rs10910893	T	G	1	181160955	-0.2262	-0.0401782	0.0707	0.2014	FALSE	0.657408	3.85798e-06	TRUE	5.35266e-06	21.4065
Plasmacytoid Dendritic Cell %Dendritic Cell || id:ebi-a-GCST90001474	rs11715127	C	G	3	384169	0.1657	0.348489	0.1276	0.09714	FALSE	0.0338041	4.48198e-06	TRUE	1.39855e-05	21.1034
Plasmacytoid Dendritic Cell %Dendritic Cell || id:ebi-a-GCST90001474	rs143032729	G	A	1	160353789	-0.3966	-0.0972123	0.0326	0.02556	FALSE	0.652164	5.11105e-08	TRUE	7.65288e-08	29.8094
Plasmacytoid Dendritic Cell %Dendritic Cell || id:ebi-a-GCST90001474	rs196051	G	A	6	22056131	-0.1221	0.0135407	0.3971	0.3834	FALSE	0.864163	2.90503e-06	TRUE	3.56925e-06	21.9356
Plasmacytoid Dendritic Cell %Dendritic Cell || id:ebi-a-GCST90001474	rs203393	A	G	20	56242563	-0.1217	-0.140453	0.5792	0.4836	FALSE	0.0702619	1.23501e-06	TRUE	3.50903e-06	23.6029
Plasmacytoid Dendritic Cell %Dendritic Cell || id:ebi-a-GCST90001474	rs4398989	A	G	9	110238601	-0.2853	-0.148572	0.0422	0.04294	FALSE	0.45656	4.65897e-06	TRUE	7.44737e-06	21.0457
Plasmacytoid Dendritic Cell %Dendritic Cell || id:ebi-a-GCST90001474	rs4752481	T	G	10	122700529	-0.1258	0.0916137	0.4535	0.4877	FALSE	0.234187	6.93107e-07	TRUE	1.46623e-06	24.7241
Plasmacytoid Dendritic Cell %Dendritic Cell || id:ebi-a-GCST90001474	rs56199187	T	C	1	161520931	-0.5887	-0.0756502	0.2441	0.1391	FALSE	0.546482	1.96517e-92	TRUE	9.80763e-93	442.367
Plasmacytoid Dendritic Cell %Dendritic Cell || id:ebi-a-GCST90001474	rs62234997	G	A	3	20754619	0.2108	0.105183	0.085	0.227	FALSE	0.221301	3.77703e-06	TRUE	7.67875e-06	21.4455
Plasmacytoid Dendritic Cell %Dendritic Cell || id:ebi-a-GCST90001474	rs62272723	T	G	3	151963160	-0.2775	-0.307822	0.0501	0.02352	FALSE	0.151697	2.21202e-06	TRUE	5.10015e-06	22.4709
Plasmacytoid Dendritic Cell %Dendritic Cell || id:ebi-a-GCST90001474	rs7593638	C	A	2	111876941	0.1305	0.109338	0.4749	0.4663	FALSE	0.155007	2.52e-07	TRUE	6.23247e-07	26.6904
Plasmacytoid Dendritic Cell %Dendritic Cell || id:ebi-a-GCST90001474	rs78726632	C	G	7	14195723	0.6212	-0.86452	0.0097	0.01636	FALSE	0.0816921	1.14101e-06	TRUE	3.11278e-06	23.7752
Plasmacytoid Dendritic Cell %Dendritic Cell || id:ebi-a-GCST90001474	rs79053113	T	C	10	133341271	-1.939	-0.195084	0.0009	0.02147	FALSE	0.498045	3.264e-06	TRUE	5.1355e-06	21.715
Plasmacytoid Dendritic Cell %Dendritic Cell || id:ebi-a-GCST90001474	rs876036	C	T	7	50307710	-0.1835	0.0183794	0.2645	0.3558	FALSE	0.826217	2.25201e-10	TRUE	3.17037e-10	40.4558
HLA DR++ monocyte %monocyte || id:ebi-a-GCST90001475	rs116322630	T	C	6	15221128	0.2678	-0.129554	0.0633	0.08589	FALSE	0.339376	6.63804e-07	TRUE	1.27004e-06	24.8051
HLA DR++ monocyte %monocyte || id:ebi-a-GCST90001475	rs116670542	A	G	2	217877436	-1.812	0.0539598	0.0008	0.01227	FALSE	0.88609	3.84601e-06	TRUE	4.66349e-06	21.3998
HLA DR++ monocyte %monocyte || id:ebi-a-GCST90001475	rs12436392	C	T	14	81293101	0.5761	0.114259	0.9897	0.96626	FALSE	0.581412	2.943e-06	TRUE	4.36364e-06	21.9374
HLA DR++ monocyte %monocyte || id:ebi-a-GCST90001475	rs187260865	T	C	2	106940570	-0.5052	-0.280173	0.0185	0.01431	FALSE	0.74599	8.30902e-08	TRUE	1.16495e-07	28.8542
HLA DR++ monocyte %monocyte || id:ebi-a-GCST90001475	rs2113347	C	G	8	3175873	-0.1283	-0.098341	0.2826	0.3804	FALSE	0.20697	4.20397e-06	TRUE	8.86504e-06	21.2381
HLA DR++ monocyte %monocyte || id:ebi-a-GCST90001475	rs6010756	C	A	20	61265397	-0.3757	-0.0975187	0.0243	0.04499	FALSE	0.676556	2.67202e-06	TRUE	3.72204e-06	22.1155
HLA DR++ monocyte %monocyte || id:ebi-a-GCST90001475	rs62083470	C	T	18	35262843	-0.1742	-0.124002	0.1305	0.1503	FALSE	0.217442	2.68201e-06	TRUE	5.69545e-06	22.0946
HLA DR++ monocyte %monocyte || id:ebi-a-GCST90001475	rs62395272	T	C	6	31394424	-0.2295	-0.200809	0.2819	0.1074	FALSE	0.0983241	3.90598e-10	TRUE	1.42841e-09	39.3836
HLA DR++ monocyte %monocyte || id:ebi-a-GCST90001475	rs9271281	T	C	6	32581059	-0.3029	-0.00277598	0.5808	0.41	FALSE	0.973685	5.37155e-23	TRUE	7.70695e-23	98.8869
HLA DR++ monocyte %monocyte || id:ebi-a-GCST90001475	rs9271768	G	A	6	32594188	-0.2475	0.0304279	0.4356		FALSE	0.716625	1.68384e-14	TRUE	2.98637e-14	59.3375
HLA DR++ monocyte %monocyte || id:ebi-a-GCST90001475	rs9296042	T	C	6	32736005	-0.1923	0.0694344	0.5013	0.4427	FALSE	0.36486	5.86138e-11	TRUE	1.36051e-10	43.1337
HLA DR++ monocyte %monocyte || id:ebi-a-GCST90001475	rs9439731	C	T	1	19059471	-0.1231	-0.103374	0.3644	0.3558	FALSE	0.207899	2.85102e-06	TRUE	6.12606e-06	21.9749
HLA DR++ monocyte %monocyte || id:ebi-a-GCST90001475	rs9469094	C	G	6	32223191	0.3326	-0.139614	0.0861	0.03067	FALSE	0.608963	1.35101e-10	TRUE	2.3463e-10	41.4832
HLA DR++ monocyte %leukocyte || id:ebi-a-GCST90001476	rs115589615	T	C	2	106954936	-0.4683	-1.02989	0.0175	0.01329	FALSE	0.33072	8.93203e-07	TRUE	1.70694e-06	24.2333
HLA DR++ monocyte %leukocyte || id:ebi-a-GCST90001476	rs35478452	C	G	1	248035843	-0.7033	0.209173	0.0065	0.01636	FALSE	0.744785	3.51504e-06	TRUE	4.66831e-06	21.5789
HLA DR++ monocyte %leukocyte || id:ebi-a-GCST90001476	rs62395272	T	C	6	31394424	-0.1829	-0.200809	0.2819	0.1074	FALSE	0.0983241	1.06999e-06	TRUE	2.89133e-06	23.8902
HLA DR++ monocyte %leukocyte || id:ebi-a-GCST90001476	rs9270591	T	C	6	32561424	-0.2715	-0.00100111	0.5793	0.5706	FALSE	0.989622	7.43875e-18	TRUE	1.00329e-17	74.905
HLA DR++ monocyte %leukocyte || id:ebi-a-GCST90001476	rs9271768	G	A	6	32594188	-0.2168	0.0304279	0.4356		FALSE	0.716625	3.71878e-11	TRUE	5.92588e-11	44.0373
HLA DR++ monocyte %leukocyte || id:ebi-a-GCST90001476	rs9296042	T	C	6	32736005	-0.1611	0.0694344	0.5013	0.4427	FALSE	0.36486	6.34498e-08	TRUE	1.25329e-07	29.3828
HLA DR++ monocyte Absolute Count || id:ebi-a-GCST90001477	rs11169475	A	G	12	50914563	-0.3396	0.466468	0.0296	0.03374	FALSE	0.0481116	3.71604e-06	TRUE	1.1193e-05	21.4707
HLA DR++ monocyte Absolute Count || id:ebi-a-GCST90001477	rs111801150	G	A	13	114508277	-1.644	0.268072	0.0013	0.02045	FALSE	0.263201	1.33999e-06	TRUE	2.74326e-06	23.4352
HLA DR++ monocyte Absolute Count || id:ebi-a-GCST90001477	rs114141703	A	C	3	197226213	0.3833	0.195945	0.025	0.02863	FALSE	0.332339	1.74699e-06	TRUE	3.2754e-06	22.9274
HLA DR++ monocyte Absolute Count || id:ebi-a-GCST90001477	rs115589615	T	C	2	106954936	-0.4684	-1.02989	0.0176	0.01329	FALSE	0.33072	5.98494e-07	TRUE	1.15766e-06	25.0053
HLA DR++ monocyte Absolute Count || id:ebi-a-GCST90001477	rs138955284	T	G	3	154844527	-0.9382	-0.0892943	0.0047	0.01431	FALSE	0.796952	4.02504e-07	TRUE	5.32557e-07	25.7743
HLA DR++ monocyte Absolute Count || id:ebi-a-GCST90001477	rs139181645	G	C	17	76469857	-0.2801	0.453281	0.0451	0.01431	FALSE	0.0965117	2.03301e-06	TRUE	5.38321e-06	22.638
HLA DR++ monocyte Absolute Count || id:ebi-a-GCST90001477	rs183181627	C	A	16	69003214	-1.803	0.0146862	0.001	0.01125	FALSE	0.96386	2.10902e-06	TRUE	2.43151e-06	22.5719
HLA DR++ monocyte Absolute Count || id:ebi-a-GCST90001477	rs28610544	T	C	7	106771703	0.1685	0.131615	0.1692	0.09714	FALSE	0.381166	2.831e-07	TRUE	5.27085e-07	26.4714
HLA DR++ monocyte Absolute Count || id:ebi-a-GCST90001477	rs34795364	C	G	17	34011303	-1.754	0.01875	0.0011	0.02658	FALSE	0.970909	4.489e-06	TRUE	5.13614e-06	21.1051
HLA DR++ monocyte Absolute Count || id:ebi-a-GCST90001477	rs55952218	A	G	16	73388512	0.2123	0.27687	0.0807	0.09611	FALSE	0.0127515	2.28402e-06	TRUE	9.11162e-06	22.4066
HLA DR++ monocyte Absolute Count || id:ebi-a-GCST90001477	rs5995959	T	C	22	22750190	-0.3484	0.0161536	0.0323	0.0501	FALSE	0.920492	3.58798e-06	TRUE	4.23285e-06	21.5446
HLA DR++ monocyte Absolute Count || id:ebi-a-GCST90001477	rs61289229	T	C	19	46392004	0.1874	-0.276688	0.1133	0.05726	FALSE	0.156482	2.14902e-06	TRUE	4.98769e-06	22.5426
HLA DR++ monocyte Absolute Count || id:ebi-a-GCST90001477	rs62395272	T	C	6	31394424	-0.1767	-0.200809	0.2812	0.1074	FALSE	0.0983241	5.79402e-07	TRUE	1.62108e-06	25.0567
HLA DR++ monocyte Absolute Count || id:ebi-a-GCST90001477	rs73576356	T	A	6	147436169	-0.2957	-0.0834437	0.0379	0.03885	FALSE	0.65966	4.98001e-06	TRUE	6.9365e-06	20.9137
HLA DR++ monocyte Absolute Count || id:ebi-a-GCST90001477	rs74827437	G	A	4	109128418	0.1903	-0.0570078	0.1018	0.182	FALSE	0.537825	4.20504e-06	TRUE	6.40985e-06	21.2416
HLA DR++ monocyte Absolute Count || id:ebi-a-GCST90001477	rs9275271	C	T	6	32662533	0.2356	0.0405319	0.6292	0.5552	FALSE	0.604647	1.67494e-14	TRUE	3.28793e-14	59.3963
CD4 regulatory T cell %CD4+ T cell || id:ebi-a-GCST90001478	rs13410035	T	C	2	161139489	-0.3267	0.37272	0.0346	0.01431	FALSE	0.534925	1.322e-06	TRUE	2.05302e-06	23.4743
CD4 regulatory T cell %CD4+ T cell || id:ebi-a-GCST90001478	rs149595513	T	C	14	56535269	1.04	0.170003	0.0031	0.01329	FALSE	0.322797	4.78597e-06	TRUE	8.64119e-06	20.9901
CD4 regulatory T cell %CD4+ T cell || id:ebi-a-GCST90001478	rs1571025	G	A	10	6134869	0.2422	0.14102	0.1766	0.1166	FALSE	0.334402	1.10892e-12	TRUE	2.8077e-12	51.0445
CD4 regulatory T cell %CD4+ T cell || id:ebi-a-GCST90001478	rs181741769	C	T	1	26999658	1.241	0.00694466	0.002	0.02045	FALSE	0.975351	3.73603e-06	TRUE	4.25383e-06	21.4584
CD4 regulatory T cell %CD4+ T cell || id:ebi-a-GCST90001478	rs191172032	A	G	7	148149143	0.3869	-0.635765	0.0253	0.01636	FALSE	0.314185	2.83302e-06	TRUE	5.26186e-06	21.9933
CD4 regulatory T cell %CD4+ T cell || id:ebi-a-GCST90001478	rs2909902	A	T	19	47667326	-0.1357	0.0354223	0.2784	0.229	FALSE	0.707498	1.08101e-06	TRUE	1.49944e-06	23.8442
CD4 regulatory T cell %CD4+ T cell || id:ebi-a-GCST90001478	rs6016476	G	A	20	39570656	0.1213	-0.0676888	0.3688	0.2556	FALSE	0.477776	4.56604e-06	TRUE	7.27287e-06	21.0633
CD4 regulatory T cell %CD4+ T cell || id:ebi-a-GCST90001478	rs6602392	A	C	10	6078079	0.2173	0.17905	0.1155	0.1135	FALSE	0.210818	3.33703e-08	TRUE	8.05305e-08	30.6351
CD4 regulatory T cell %CD4+ T cell || id:ebi-a-GCST90001478	rs72821912	T	C	17	30183388	0.2845	-0.0777558	0.045	0.03783	FALSE	0.710086	3.38197e-06	TRUE	4.56371e-06	21.6528
CD4 regulatory T cell %CD4+ T cell || id:ebi-a-GCST90001478	rs77071786	C	G	12	23501010	-0.2858	-0.0342711	0.0598	0.04294	FALSE	0.839888	1.51901e-07	TRUE	1.94871e-07	27.6825
CD4 regulatory T cell %CD4+ T cell || id:ebi-a-GCST90001478	rs77142596	T	C	6	163753664	-0.307	-0.182094	0.0371	0.07975	FALSE	0.129249	4.57804e-06	TRUE	1.06685e-05	21.0773
CD4 regulatory T cell %CD4+ T cell || id:ebi-a-GCST90001478	rs77615103	A	C	7	37406370	0.1876	0.0551763	0.1484	0.1084	FALSE	0.633575	5.62199e-07	TRUE	8.28364e-07	25.1204
CD4 regulatory T cell %T cell || id:ebi-a-GCST90001479	rs139191636	A	G	12	23591661	-0.2479	-0.0553874	0.0634	0.03988	FALSE	0.7493	4.05798e-06	TRUE	5.33724e-06	21.2952
CD4 regulatory T cell %T cell || id:ebi-a-GCST90001479	rs146090095	T	A	14	25035095	-0.2506	0.183995	0.0708	0.02658	FALSE	0.492699	5.53796e-07	TRUE	9.11836e-07	25.1503
CD4 regulatory T cell %T cell || id:ebi-a-GCST90001479	rs1571025	G	A	10	6134869	0.2054	0.14102	0.1766	0.1166	FALSE	0.334402	4.16898e-09	TRUE	8.96442e-09	34.7173
CD4 regulatory T cell %T cell || id:ebi-a-GCST90001479	rs2526941	C	T	14	73155735	0.323	0.357137	0.0358	0.0409	FALSE	0.092809	3.10599e-06	TRUE	7.98951e-06	21.8183
CD4 regulatory T cell %T cell || id:ebi-a-GCST90001479	rs56043453	T	A	17	80189590	0.1394	-0.102533	0.7704	0.7423	FALSE	0.244157	4.622e-06	TRUE	9.10722e-06	21.0547
CD4 regulatory T cell %T cell || id:ebi-a-GCST90001479	rs6602392	A	C	10	6078079	0.1917	0.17905	0.1155	0.1135	FALSE	0.210818	1.992e-06	TRUE	4.20432e-06	22.6836
CD4 regulatory T cell %T cell || id:ebi-a-GCST90001479	rs76239041	A	G	5	153002618	0.3211	-0.0855388	0.0412	0.1401	FALSE	0.401456	7.21805e-07	TRUE	1.27403e-06	24.6457
CD4 regulatory T cell %T cell || id:ebi-a-GCST90001479	rs79327855	T	C	3	144158111	-1.849	0.393518	0.0009	0.01227	FALSE	0.3015	2.14798e-06	TRUE	4.06172e-06	22.5351
CD4 regulatory T cell %T cell || id:ebi-a-GCST90001479	rs971864	T	C	6	164597687	0.1181	-0.0826183	0.4588	0.4274	FALSE	0.284129	4.56499e-06	TRUE	8.5766e-06	21.0842
Resting CD4 regulatory T cell Absolute Count || id:ebi-a-GCST90001480	rs111941642	T	C	22	28079761	-0.476	-0.403583	0.0144	0.01943	FALSE	0.0793761	8.56407e-07	TRUE	2.39172e-06	24.3209
Resting CD4 regulatory T cell Absolute Count || id:ebi-a-GCST90001480	rs116794175	C	T	1	194010208	0.8994	-0.139809	0.0043	0.01125	FALSE	0.882196	6.68498e-07	TRUE	8.16851e-07	24.8011
Resting CD4 regulatory T cell Absolute Count || id:ebi-a-GCST90001480	rs12044365	G	A	1	210431761	-0.3482	-0.143953	0.0248	0.1043	FALSE	0.179039	3.23698e-06	TRUE	7.02447e-06	21.7395
Resting CD4 regulatory T cell Absolute Count || id:ebi-a-GCST90001480	rs147199078	C	T	7	80542211	0.3441	-0.666289	0.0295	0.009202	FALSE	0.290942	4.685e-07	TRUE	9.33758e-07	25.4865
Resting CD4 regulatory T cell Absolute Count || id:ebi-a-GCST90001480	rs1618199	A	G	6	31275850	0.1509	-0.223185	0.3771	0.1411	FALSE	0.0817937	4.37502e-06	TRUE	1.13091e-05	21.1656
Resting CD4 regulatory T cell Absolute Count || id:ebi-a-GCST90001480	rs17583875	A	G	1	197924770	1.651	0.0217831	0.0029	0.02249	FALSE	0.934787	6.94225e-15	TRUE	9.4638e-15	61.1671
Resting CD4 regulatory T cell Absolute Count || id:ebi-a-GCST90001480	rs17607399	T	C	2	41884212	0.1892	0.16158	0.1084	0.07464	FALSE	0.24883	8.66204e-07	TRUE	1.78721e-06	24.2888
Resting CD4 regulatory T cell Absolute Count || id:ebi-a-GCST90001480	rs182630194	A	G	7	71331239	1.635	0.840697	0.0013	0.01329	FALSE	0.267668	3.81399e-07	TRUE	7.82818e-07	25.8949
Resting CD4 regulatory T cell Absolute Count || id:ebi-a-GCST90001480	rs247636	A	G	5	142990496	-0.3186	0.114364	0.0363	0.03272	FALSE	0.624859	2.77e-07	TRUE	4.1072e-07	26.5174
Resting CD4 regulatory T cell Absolute Count || id:ebi-a-GCST90001480	rs3016770	G	T	11	128694040	-0.1819	-0.171741	0.89	0.8037	FALSE	0.0581875	9.74002e-07	TRUE	2.89394e-06	24.078
Resting CD4 regulatory T cell Absolute Count || id:ebi-a-GCST90001480	rs36058358	A	G	6	32636282	-0.1784	-0.50098	0.2229	0.0501	FALSE	0.0529627	1.37e-06	TRUE	4.0995e-06	23.4123
Resting CD4 regulatory T cell Absolute Count || id:ebi-a-GCST90001480	rs408686	A	C	2	39177320	-0.2089	-0.144844	0.814	0.92638	FALSE	0.52433	1.33291e-11	TRUE	2.58468e-11	46.0617
Resting CD4 regulatory T cell Absolute Count || id:ebi-a-GCST90001480	rs6751481	C	T	2	38897810	0.2177	-0.0428389	0.4699	0.5031	FALSE	0.576692	3.10099e-20	TRUE	7.20705e-20	85.9648
Resting CD4 regulatory T cell Absolute Count || id:ebi-a-GCST90001480	rs75958070	C	G	11	79203049	-0.2006	0.0353565	0.1217	0.136	FALSE	0.746107	3.01801e-08	TRUE	4.22204e-08	30.8437
Resting CD4 regulatory T cell Absolute Count || id:ebi-a-GCST90001480	rs7787732	C	T	7	151861663	0.1935	0.0815387	0.0793	0.1708	FALSE	0.355985	3.13899e-06	TRUE	5.51022e-06	21.8138
Resting CD4 regulatory T cell Absolute Count || id:ebi-a-GCST90001480	rs7899451	G	C	10	118980344	-0.1238	-0.119528	0.2803	0.2352	FALSE	0.158977	2.45002e-06	TRUE	5.49995e-06	22.2934
Resting CD4 regulatory T cell Absolute Count || id:ebi-a-GCST90001480	rs8088253	G	A	18	64904859	0.2852	-0.128518	0.0467	0.06748	FALSE	0.308109	1.94299e-07	TRUE	3.89952e-07	27.1946
Resting CD4 regulatory T cell Absolute Count || id:ebi-a-GCST90001480	rs9272050	A	G	6	32599071	0.1633	0.0958739	0.7012	0.6258	FALSE	0.221174	7.09692e-08	TRUE	1.63934e-07	29.1614
Resting CD4 regulatory T cell Absolute Count || id:ebi-a-GCST90001480	rs979640	G	A	4	132525794	-0.1339	0.000865222	0.7852	0.6626	FALSE	0.991438	2.40099e-06	TRUE	2.67711e-06	22.3392
Resting CD4 regulatory T cell %CD4 regulatory T cell || id:ebi-a-GCST90001481	rs10059100	G	A	5	120100784	-0.1194	0.0548685	0.3224	0.3793	FALSE	0.48272	1.357e-06	TRUE	2.1951e-06	23.4245
Resting CD4 regulatory T cell %CD4 regulatory T cell || id:ebi-a-GCST90001481	rs112553628	G	A	2	38077329	0.2951	0.0309009	0.0352	0.06033	FALSE	0.852973	1.53801e-06	TRUE	1.89607e-06	23.19
Resting CD4 regulatory T cell %CD4 regulatory T cell || id:ebi-a-GCST90001481	rs12133465	G	A	1	195430336	0.7179	-0.00310295	0.0096	0.02249	FALSE	0.988914	6.33097e-10	TRUE	7.64475e-10	38.4336
Resting CD4 regulatory T cell %CD4 regulatory T cell || id:ebi-a-GCST90001481	rs12722496	G	A	10	6096667	-0.2244	0.233656	0.0611	0.07873	FALSE	0.133508	3.34603e-06	TRUE	7.8609e-06	21.6746
Resting CD4 regulatory T cell %CD4 regulatory T cell || id:ebi-a-GCST90001481	rs138915779	A	C	1	190079170	1.793	0.582165	0.0035	0.01943	FALSE	0.0515407	4.92833e-18	TRUE	3.84583e-17	75.6841
Resting CD4 regulatory T cell %CD4 regulatory T cell || id:ebi-a-GCST90001481	rs139681117	T	C	2	23924920	0.2445	0.0757095	0.0528	0.0593	FALSE	0.724706	2.93697e-06	TRUE	3.92271e-06	21.9306
Resting CD4 regulatory T cell %CD4 regulatory T cell || id:ebi-a-GCST90001481	rs146899923	C	T	1	195919849	0.7278	-0.084022	0.0089	0.01329	FALSE	0.763127	7.07995e-09	TRUE	9.99283e-09	33.6844
Resting CD4 regulatory T cell %CD4 regulatory T cell || id:ebi-a-GCST90001481	rs147071297	A	G	1	191648600	1.292	-0.219134	0.0039	0.01329	FALSE	0.42439	6.13762e-13	TRUE	1.39365e-12	52.2144
Resting CD4 regulatory T cell %CD4 regulatory T cell || id:ebi-a-GCST90001481	rs150956189	C	T	1	214625781	2.691	-0.225626	0.0003	0.01738	FALSE	0.248408	2.36701e-06	TRUE	4.74974e-06	22.3432
Resting CD4 regulatory T cell %CD4 regulatory T cell || id:ebi-a-GCST90001481	rs17583875	A	G	1	197924770	2.714	0.0217831	0.0029	0.02249	FALSE	0.934787	3.21514e-40	TRUE	4.45159e-40	180.875
Resting CD4 regulatory T cell %CD4 regulatory T cell || id:ebi-a-GCST90001481	rs17607399	T	C	2	41884212	0.209	0.16158	0.1084	0.07464	FALSE	0.24883	2.14102e-08	TRUE	4.9194e-08	31.5142
Resting CD4 regulatory T cell %CD4 regulatory T cell || id:ebi-a-GCST90001481	rs187089343	C	A	1	182091538	0.9806	0.555884	0.0047	0.01125	FALSE	0.111132	1.00399e-08	TRUE	3.05988e-08	33.0002
Resting CD4 regulatory T cell %CD4 regulatory T cell || id:ebi-a-GCST90001481	rs192123974	T	C	11	13923816	1.588	-0.157163	0.0016	0.01431	FALSE	0.482436	5.99501e-07	TRUE	9.92108e-07	25
Resting CD4 regulatory T cell %CD4 regulatory T cell || id:ebi-a-GCST90001481	rs413431	G	A	2	39176695	-0.2777	-0.0452608	0.8154	0.92025	FALSE	0.804825	1.46791e-20	TRUE	2.54448e-20	87.4846
Resting CD4 regulatory T cell %CD4 regulatory T cell || id:ebi-a-GCST90001481	rs60220946	T	C	1	193505625	0.4297	-0.245455	0.0212	0.01943	FALSE	0.526628	3.079e-08	TRUE	5.16969e-08	30.8052
Resting CD4 regulatory T cell %CD4 regulatory T cell || id:ebi-a-GCST90001481	rs61828007	G	A	1	203502968	0.3706	0.182165	0.0289	0.01329	FALSE	0.537575	9.34695e-08	TRUE	1.53003e-07	28.6233
Resting CD4 regulatory T cell %CD4 regulatory T cell || id:ebi-a-GCST90001481	rs6751481	C	T	2	38897810	0.2946	-0.0428389	0.4709	0.5031	FALSE	0.576692	3.39782e-38	TRUE	9.13953e-38	171.131
Resting CD4 regulatory T cell %CD4 regulatory T cell || id:ebi-a-GCST90001481	rs73124650	C	T	20	47523429	0.3448	0.338738	0.0249	0.02556	FALSE	0.261795	1.91501e-06	TRUE	3.80099e-06	22.7561
Resting CD4 regulatory T cell %CD4 regulatory T cell || id:ebi-a-GCST90001481	rs7530076	A	G	1	195825276	-0.463	0.151213	0.9748	0.96728	FALSE	0.445837	5.95498e-10	TRUE	1.16842e-09	38.5612
Resting CD4 regulatory T cell %CD4 regulatory T cell || id:ebi-a-GCST90001481	rs79670457	T	C	20	47437969	0.2321	0.201714	0.0541	0.03067	FALSE	0.455627	2.227e-06	TRUE	3.62867e-06	22.4733
Resting CD4 regulatory T cell %CD4 regulatory T cell || id:ebi-a-GCST90001481	rs9274712	T	C	6	32637298	-0.1758	-0.122173	0.3326		FALSE	0.139314	6.79908e-07	TRUE	1.67849e-06	24.76
Resting CD4 regulatory T cell %CD4+ T cell || id:ebi-a-GCST90001482	rs1084331	G	A	6	125213827	-0.1546	0.211055	0.8586	0.8875	FALSE	0.124099	4.81804e-06	TRUE	1.12915e-05	20.9832
Resting CD4 regulatory T cell %CD4+ T cell || id:ebi-a-GCST90001482	rs112553628	G	A	2	38077329	0.2882	0.0309009	0.0352	0.06033	FALSE	0.852973	4.72596e-06	TRUE	5.76901e-06	21.0136
Resting CD4 regulatory T cell %CD4+ T cell || id:ebi-a-GCST90001482	rs115383271	A	C	2	39367533	0.2552	-0.17956	0.0541	0.01943	FALSE	0.551648	8.37202e-07	TRUE	1.29136e-06	24.3658
Resting CD4 regulatory T cell %CD4+ T cell || id:ebi-a-GCST90001482	rs117680001	A	C	17	13652401	0.5355	-0.00909996	0.0105	0.02556	FALSE	0.965814	4.91496e-06	TRUE	5.56146e-06	20.9482
Resting CD4 regulatory T cell %CD4+ T cell || id:ebi-a-GCST90001482	rs12133465	G	A	1	195430336	0.6418	-0.00310295	0.0096	0.02249	FALSE	0.988914	7.59801e-08	TRUE	8.80393e-08	29.0386
Resting CD4 regulatory T cell %CD4+ T cell || id:ebi-a-GCST90001482	rs12141656	G	T	1	189081342	0.6122	-0.134312	0.0092	0.02352	FALSE	0.559424	4.72705e-07	TRUE	7.34202e-07	25.4721
Resting CD4 regulatory T cell %CD4+ T cell || id:ebi-a-GCST90001482	rs138915779	A	C	1	190079170	1.439	0.582165	0.0035	0.01943	FALSE	0.0515407	1.72108e-11	TRUE	8.13637e-11	45.5989
Resting CD4 regulatory T cell %CD4+ T cell || id:ebi-a-GCST90001482	rs145833948	A	C	12	41804479	0.2778	-0.0386876	0.0425	0.02658	FALSE	0.833334	2.11602e-06	TRUE	2.65172e-06	22.558
Resting CD4 regulatory T cell %CD4+ T cell || id:ebi-a-GCST90001482	rs146899923	C	T	1	195919849	0.6595	-0.084022	0.0089	0.01329	FALSE	0.763127	3.36403e-07	TRUE	4.50599e-07	26.1367
Resting CD4 regulatory T cell %CD4+ T cell || id:ebi-a-GCST90001482	rs147071297	A	G	1	191648600	1.123	-0.219134	0.0039	0.01329	FALSE	0.42439	1.40001e-09	TRUE	2.74752e-09	36.888
Resting CD4 regulatory T cell %CD4+ T cell || id:ebi-a-GCST90001482	rs147958143	T	A	1	238096255	-0.5364	-0.0784242	0.0111	0.01022	FALSE	0.707703	5.938e-07	TRUE	8.18418e-07	25.0373
Resting CD4 regulatory T cell %CD4+ T cell || id:ebi-a-GCST90001482	rs150956189	C	T	1	214625781	2.897	-0.225626	0.0003	0.01738	FALSE	0.248408	1.17999e-06	TRUE	2.41086e-06	23.6983
Resting CD4 regulatory T cell %CD4+ T cell || id:ebi-a-GCST90001482	rs17583875	A	G	1	197924770	2.309	0.0217831	0.0029	0.02249	FALSE	0.934787	8.26228e-28	TRUE	1.24122e-27	121.589
Resting CD4 regulatory T cell %CD4+ T cell || id:ebi-a-GCST90001482	rs17607399	T	C	2	41884212	0.1996	0.16158	0.1084	0.07464	FALSE	0.24883	1.64399e-07	TRUE	3.58473e-07	27.5177
Resting CD4 regulatory T cell %CD4+ T cell || id:ebi-a-GCST90001482	rs192123974	T	C	11	13923816	1.539	-0.157163	0.0016	0.01431	FALSE	0.482436	2.53799e-06	TRUE	4.06636e-06	22.2047
Resting CD4 regulatory T cell %CD4+ T cell || id:ebi-a-GCST90001482	rs247636	A	G	5	142990496	-0.2906	0.114364	0.0361	0.03272	FALSE	0.624859	2.69501e-06	TRUE	3.87374e-06	22.0898
Resting CD4 regulatory T cell %CD4+ T cell || id:ebi-a-GCST90001482	rs408686	A	C	2	39177320	-0.2655	-0.144844	0.8142	0.92638	FALSE	0.52433	4.21988e-18	TRUE	9.8469e-18	76.0746
Resting CD4 regulatory T cell %CD4+ T cell || id:ebi-a-GCST90001482	rs4959016	T	C	6	31297833	-0.1474	0.0576784	0.5928		FALSE	0.530529	3.11903e-06	TRUE	4.74201e-06	21.8271
Resting CD4 regulatory T cell %CD4+ T cell || id:ebi-a-GCST90001482	rs6751481	C	T	2	38897810	0.2762	-0.0428389	0.4709	0.5031	FALSE	0.576692	4.7841e-32	TRUE	1.25909e-31	141.733
Resting CD4 regulatory T cell %CD4+ T cell || id:ebi-a-GCST90001482	rs72744142	A	G	15	81518947	-0.1499	0.0381824	0.1507	0.07566	FALSE	0.812731	4.93503e-06	TRUE	6.2348e-06	20.9115
Resting CD4 regulatory T cell %CD4+ T cell || id:ebi-a-GCST90001482	rs7530076	A	G	1	195825276	-0.3827	0.151213	0.9748	0.96728	FALSE	0.445837	6.27697e-07	TRUE	1.06861e-06	24.9153
Resting CD4 regulatory T cell %CD4+ T cell || id:ebi-a-GCST90001482	rs76384362	T	C	12	15365872	0.3703	-0.709624	0.0212	0.0184	FALSE	0.230284	4.617e-06	TRUE	9.25983e-06	21.0552
Resting CD4 regulatory T cell %CD4+ T cell || id:ebi-a-GCST90001482	rs79505492	G	A	11	79167993	-0.1913	0.0503087	0.09	0.091	FALSE	0.692478	3.61002e-06	TRUE	4.89496e-06	21.5384
Resting CD4 regulatory T cell %CD4+ T cell || id:ebi-a-GCST90001482	rs79524476	G	C	19	40973561	0.1481	0.120818	0.1477	0.2117	FALSE	0.239638	3.86296e-06	TRUE	7.72893e-06	21.3928
CD39+ resting CD4 regulatory T cell Absolute Count || id:ebi-a-GCST90001483	rs10086961	C	T	8	132897157	-0.1276	0.0300521	0.2797	0.3855	FALSE	0.699259	4.09902e-06	TRUE	5.58939e-06	21.2659
CD39+ resting CD4 regulatory T cell Absolute Count || id:ebi-a-GCST90001483	rs111534725	T	G	10	98139264	0.7719	0.909502	0.0408	0.01227	FALSE	0.0494356	3.05703e-33	TRUE	4.56455e-32	147.441
CD39+ resting CD4 regulatory T cell Absolute Count || id:ebi-a-GCST90001483	rs117572834	G	T	10	109896541	-1.021	-0.331524	0.0031	0.01125	FALSE	0.235387	1.82802e-06	TRUE	3.77579e-06	22.8267
CD39+ resting CD4 regulatory T cell Absolute Count || id:ebi-a-GCST90001483	rs117678654	A	C	10	101548054	0.6017	-0.0122782	0.0107	0.02249	FALSE	0.9602	6.32397e-07	TRUE	7.40097e-07	24.8923
CD39+ resting CD4 regulatory T cell Absolute Count || id:ebi-a-GCST90001483	rs11890666	A	G	2	38745822	-0.1566	-0.085965	0.2875	0.1933	FALSE	0.402834	2.88403e-08	TRUE	5.40301e-08	30.9476
CD39+ resting CD4 regulatory T cell Absolute Count || id:ebi-a-GCST90001483	rs12712610	G	A	2	38897249	0.1912	-0.0415912	0.2972	0.1718	FALSE	0.721224	4.16486e-12	TRUE	6.70838e-12	48.3756
CD39+ resting CD4 regulatory T cell Absolute Count || id:ebi-a-GCST90001483	rs138807420	T	A	5	6231929	1.024	-0.199703	0.0034	0.02454	FALSE	0.325912	5.48504e-07	TRUE	1.05149e-06	25.1718
CD39+ resting CD4 regulatory T cell Absolute Count || id:ebi-a-GCST90001483	rs138915779	A	C	1	190079170	1.188	0.582165	0.0034	0.01943	FALSE	0.0515407	1.88899e-07	TRUE	6.19957e-07	27.2691
CD39+ resting CD4 regulatory T cell Absolute Count || id:ebi-a-GCST90001483	rs143132810	C	T	10	96890004	0.6358	0.0573568	0.0263	0.01329	FALSE	0.861798	1.06709e-15	TRUE	1.57885e-15	64.9362
CD39+ resting CD4 regulatory T cell Absolute Count || id:ebi-a-GCST90001483	rs146899923	C	T	1	195919849	0.8565	-0.084022	0.009	0.01329	FALSE	0.763127	4.292e-10	TRUE	6.27375e-10	39.1997
CD39+ resting CD4 regulatory T cell Absolute Count || id:ebi-a-GCST90001483	rs17583875	A	G	1	197924770	2.134	0.0217831	0.0029	0.02249	FALSE	0.934787	2.16721e-21	TRUE	3.27636e-21	91.3296
CD39+ resting CD4 regulatory T cell Absolute Count || id:ebi-a-GCST90001483	rs185474383	T	G	10	96311553	0.5292	0.165847	0.021	0.02249	FALSE	0.259804	1.096e-09	TRUE	2.66589e-09	37.3598
CD39+ resting CD4 regulatory T cell Absolute Count || id:ebi-a-GCST90001483	rs190023756	A	G	1	199471227	0.6136	0.243208	0.0101	0.05726	FALSE	0.163782	4.23701e-07	TRUE	1.0155e-06	25.6733
CD39+ resting CD4 regulatory T cell Absolute Count || id:ebi-a-GCST90001483	rs192831774	T	A	10	95387682	0.4945	-0.105031	0.0311	0.01431	FALSE	0.742899	1.00392e-11	TRUE	1.55025e-11	46.6504
CD39+ resting CD4 regulatory T cell Absolute Count || id:ebi-a-GCST90001483	rs35909109	T	C	10	98014850	0.3601	0.119971	0.0464	0.03783	FALSE	0.539584	3.22203e-09	TRUE	5.54091e-09	35.2404
CD39+ resting CD4 regulatory T cell Absolute Count || id:ebi-a-GCST90001483	rs6488275	T	C	12	10379180	-0.1716	0.308413	0.8774	0.9182	FALSE	0.0301787	4.55795e-06	TRUE	1.44797e-05	21.0744
CD39+ resting CD4 regulatory T cell Absolute Count || id:ebi-a-GCST90001483	rs7079761	A	G	10	97842115	0.7212	-0.108473	0.0554	0.02045	FALSE	0.73427	3.74542e-37	TRUE	7.45569e-37	166.154
CD39+ resting CD4 regulatory T cell Absolute Count || id:ebi-a-GCST90001483	rs72809762	T	C	10	97294154	0.4336	-0.374665	0.0675	0.03681	FALSE	0.191421	3.04299e-18	TRUE	1.31873e-17	76.6995
CD39+ resting CD4 regulatory T cell Absolute Count || id:ebi-a-GCST90001483	rs77520132	A	G	10	98160835	0.5828	0.189912	0.046	0.01738	FALSE	0.765204	1.02896e-22	TRUE	1.88267e-22	97.6073
CD39+ resting CD4 regulatory T cell Absolute Count || id:ebi-a-GCST90001483	rs78096816	C	A	2	53370856	1.521	-0.0227284	0.0013	0.03476	FALSE	0.925083	3.84698e-06	TRUE	4.49057e-06	21.4121
CD39+ resting CD4 regulatory T cell Absolute Count || id:ebi-a-GCST90001483	rs78654607	G	C	16	83070118	-0.3394	0.155454	0.0329	0.03272	FALSE	0.685567	1.38099e-06	TRUE	1.9093e-06	23.3949
CD39+ resting CD4 regulatory T cell Absolute Count || id:ebi-a-GCST90001483	rs78843390	T	C	12	130031612	0.6066	0.105908	0.0094	0.01534	FALSE	0.776751	3.28799e-06	TRUE	4.24384e-06	21.7062
CD39+ resting CD4 regulatory T cell %resting CD4 regulatory T cell || id:ebi-a-GCST90001484	rs10882701	C	A	10	97741071	-0.3681	-0.0298892	0.5141	0.5716	FALSE	0.704156	6.65733e-50	TRUE	1.19404e-49	227.963
CD39+ resting CD4 regulatory T cell %resting CD4 regulatory T cell || id:ebi-a-GCST90001484	rs115328872	A	G	1	197921246	1.259	-0.0192553	0.0036	0.02249	FALSE	0.941208	2.81598e-10	TRUE	3.57262e-10	40.0263
CD39+ resting CD4 regulatory T cell %resting CD4 regulatory T cell || id:ebi-a-GCST90001484	rs11718018	C	T	3	60364770	-0.1175	-0.0168869	0.4149	0.3906	FALSE	0.829087	2.90402e-06	TRUE	3.66144e-06	21.9318
CD39+ resting CD4 regulatory T cell %resting CD4 regulatory T cell || id:ebi-a-GCST90001484	rs118112011	G	A	10	97204949	0.647	-0.306863	0.0095	0.02045	FALSE	0.339896	3.49897e-07	TRUE	6.74423e-07	26.0357
CD39+ resting CD4 regulatory T cell %resting CD4 regulatory T cell || id:ebi-a-GCST90001484	rs12778837	C	T	10	96998744	0.2009	-0.0674036	0.3595	0.3967	FALSE	0.40348	4.84842e-14	TRUE	1.17093e-13	57.3005
CD39+ resting CD4 regulatory T cell %resting CD4 regulatory T cell || id:ebi-a-GCST90001484	rs141700904	G	A	6	57764436	0.5307	-0.0568587	0.0124	0.02147	FALSE	0.907097	2.91099e-06	TRUE	3.46875e-06	21.9401
CD39+ resting CD4 regulatory T cell %resting CD4 regulatory T cell || id:ebi-a-GCST90001484	rs146899923	C	T	1	195919849	0.66	-0.084022	0.0089	0.01329	FALSE	0.763127	1.44901e-06	TRUE	1.89308e-06	23.3105
CD39+ resting CD4 regulatory T cell %resting CD4 regulatory T cell || id:ebi-a-GCST90001484	rs183612488	C	T	2	97689175	1.767	0.15925	0.001	0.01534	FALSE	0.63104	2.52802e-06	TRUE	3.61964e-06	22.2148
CD39+ resting CD4 regulatory T cell %resting CD4 regulatory T cell || id:ebi-a-GCST90001484	rs1923692	G	T	10	98173715	-0.5718	0.082778	0.9453	0.97853	FALSE	0.882978	8.3888e-27	TRUE	1.35188e-26	116.836
CD39+ resting CD4 regulatory T cell %resting CD4 regulatory T cell || id:ebi-a-GCST90001484	rs192831774	T	A	10	95387682	0.5858	-0.105031	0.0313	0.01431	FALSE	0.742899	3.07326e-16	TRUE	5.31687e-16	67.4079
CD39+ resting CD4 regulatory T cell %resting CD4 regulatory T cell || id:ebi-a-GCST90001484	rs4293064	A	C	10	107757380	0.2434	-0.0372007	0.0899	0.06339	FALSE	0.836439	1.97601e-08	TRUE	2.61925e-08	31.6569
CD39+ resting CD4 regulatory T cell %resting CD4 regulatory T cell || id:ebi-a-GCST90001484	rs4918962	C	A	10	97475574	-0.8878	0.0156318	0.5738	0.5429	FALSE	0.838554	1e-200	TRUE	0	1916.44
CD39+ resting CD4 regulatory T cell %resting CD4 regulatory T cell || id:ebi-a-GCST90001484	rs7077127	T	G	10	18717348	-0.1424	0.0486755	0.2054	0.3108	FALSE	0.555155	4.26796e-06	TRUE	6.32311e-06	21.2237
CD39+ resting CD4 regulatory T cell %resting CD4 regulatory T cell || id:ebi-a-GCST90001484	rs72809757	G	A	10	97285715	0.5451	-0.291431	0.0588	0.02658	FALSE	0.3361	7.06968e-25	TRUE	2.69973e-24	107.763
CD39+ resting CD4 regulatory T cell %resting CD4 regulatory T cell || id:ebi-a-GCST90001484	rs73196633	C	A	7	86574111	-0.1457	0.21861	0.1977	0.09407	FALSE	0.166268	3.93604e-06	TRUE	8.66124e-06	21.3672
CD39+ resting CD4 regulatory T cell %resting CD4 regulatory T cell || id:ebi-a-GCST90001484	rs75834156	T	C	2	38911130	-0.1662	0.0513397	0.1589	0.08793	FALSE	0.739926	1.64301e-06	TRUE	2.19938e-06	23.0467
CD39+ resting CD4 regulatory T cell %resting CD4 regulatory T cell || id:ebi-a-GCST90001484	rs77718305	T	C	2	85424907	0.2854	-0.0924218	0.0425	0.03272	FALSE	0.708758	3.41397e-06	TRUE	4.5786e-06	21.6481
CD39+ resting CD4 regulatory T cell %resting CD4 regulatory T cell || id:ebi-a-GCST90001484	rs7963011	T	C	12	10389074	0.125	0.0928612	0.2733	0.2904	FALSE	0.264046	4.62104e-06	TRUE	8.88741e-06	21.0575
CD39+ resting CD4 regulatory T cell %CD4 regulatory T cell || id:ebi-a-GCST90001485	rs10086961	C	T	8	132897157	-0.1275	0.0300521	0.28	0.3855	FALSE	0.699259	3.29602e-06	TRUE	4.45025e-06	21.7164
CD39+ resting CD4 regulatory T cell %CD4 regulatory T cell || id:ebi-a-GCST90001485	rs111534725	T	G	10	98139264	0.8056	0.909502	0.0409	0.01227	FALSE	0.0494356	1.05512e-36	TRUE	1.77376e-35	163.983
CD39+ resting CD4 regulatory T cell %CD4 regulatory T cell || id:ebi-a-GCST90001485	rs113435341	G	A	1	198151688	2.267	0.13569	0.0032	0.01943	FALSE	0.80162	3.79315e-25	TRUE	6.76884e-25	109.039
CD39+ resting CD4 regulatory T cell %CD4 regulatory T cell || id:ebi-a-GCST90001485	rs11579717	A	G	1	199999121	1.718	-0.188549	0.0044	0.04294	FALSE	0.196611	1.35114e-20	TRUE	6.4204e-20	87.6545
CD39+ resting CD4 regulatory T cell %CD4 regulatory T cell || id:ebi-a-GCST90001485	rs115977640	A	C	2	160238519	0.6189	0.00827661	0.0077	0.01431	FALSE	0.967106	3.82904e-06	TRUE	4.34355e-06	21.4278
CD39+ resting CD4 regulatory T cell %CD4 regulatory T cell || id:ebi-a-GCST90001485	rs116794175	C	T	1	194010208	1.311	-0.139809	0.0042	0.01125	FALSE	0.882196	6.98232e-12	TRUE	9.58496e-12	47.3604
CD39+ resting CD4 regulatory T cell %CD4 regulatory T cell || id:ebi-a-GCST90001485	rs116988060	T	A	18	34080354	1.095	0.0702861	0.0031	0.01125	FALSE	0.777718	1.24799e-06	TRUE	1.61728e-06	23.6005
CD39+ resting CD4 regulatory T cell %CD4 regulatory T cell || id:ebi-a-GCST90001485	rs117572834	G	T	10	109896541	-1.108	-0.331524	0.0031	0.01125	FALSE	0.235387	2.25299e-07	TRUE	4.88413e-07	26.9329
CD39+ resting CD4 regulatory T cell %CD4 regulatory T cell || id:ebi-a-GCST90001485	rs11818051	T	C	10	97972294	0.6998	0.0749603	0.0317	0.01227	FALSE	0.820751	4.23741e-22	TRUE	7.15955e-22	94.7306
CD39+ resting CD4 regulatory T cell %CD4 regulatory T cell || id:ebi-a-GCST90001485	rs11890666	A	G	2	38745822	-0.1612	-0.085965	0.2866	0.1933	FALSE	0.402834	7.94292e-09	TRUE	1.55296e-08	33.4546
CD39+ resting CD4 regulatory T cell %CD4 regulatory T cell || id:ebi-a-GCST90001485	rs12518588	G	T	5	85325148	0.1241	-0.00901944	0.412	0.5419	FALSE	0.907581	9.15398e-07	TRUE	1.09575e-06	24.1941
CD39+ resting CD4 regulatory T cell %CD4 regulatory T cell || id:ebi-a-GCST90001485	rs12712610	G	A	2	38897249	0.201	-0.0415912	0.2975	0.1718	FALSE	0.721224	1.82684e-13	TRUE	2.98902e-13	54.6479
CD39+ resting CD4 regulatory T cell %CD4 regulatory T cell || id:ebi-a-GCST90001485	rs12778837	C	T	10	96998744	0.1965	-0.0674036	0.3595	0.3967	FALSE	0.40348	1.5531e-13	TRUE	3.737e-13	54.9422
CD39+ resting CD4 regulatory T cell %CD4 regulatory T cell || id:ebi-a-GCST90001485	rs1410600	T	C	10	97070694	-0.2216	0.0100026	0.4069	0.4969	FALSE	0.896542	3.58922e-18	TRUE	5.41822e-18	76.3556
CD39+ resting CD4 regulatory T cell %CD4 regulatory T cell || id:ebi-a-GCST90001485	rs150096082	A	G	3	126743223	14.69	-0.410894		0.01125	FALSE	0.202464	5.53095e-07	TRUE	1.23054e-06	25.1711
CD39+ resting CD4 regulatory T cell %CD4 regulatory T cell || id:ebi-a-GCST90001485	rs17111341	C	T	10	97881031	0.6853	-0.175484	0.0666	0.02352	FALSE	0.509432	1.85909e-41	TRUE	5.61036e-41	186.881
CD39+ resting CD4 regulatory T cell %CD4 regulatory T cell || id:ebi-a-GCST90001485	rs182702572	A	C	10	96658384	0.5464	0.116965	0.0295	0.01125	FALSE	0.594547	1.95119e-13	TRUE	3.69835e-13	54.4908
CD39+ resting CD4 regulatory T cell %CD4 regulatory T cell || id:ebi-a-GCST90001485	rs187089343	C	A	1	182091538	0.8819	0.555884	0.0047	0.01125	FALSE	0.111132	2.31702e-06	TRUE	5.78047e-06	22.3845
CD39+ resting CD4 regulatory T cell %CD4 regulatory T cell || id:ebi-a-GCST90001485	rs2326054	C	T	20	3033175	-0.2311	-0.269765	0.0628	0.1022	FALSE	0.0355337	3.34503e-06	TRUE	1.04694e-05	21.6826
CD39+ resting CD4 regulatory T cell %CD4 regulatory T cell || id:ebi-a-GCST90001485	rs34645541	A	C	1	195875605	0.7843	-0.206104	0.0095	0.02147	FALSE	0.441004	1.293e-09	TRUE	2.52475e-09	37.0219
CD39+ resting CD4 regulatory T cell %CD4 regulatory T cell || id:ebi-a-GCST90001485	rs35909109	T	C	10	98014850	0.3811	0.119971	0.0464	0.03783	FALSE	0.539584	2.29901e-10	TRUE	4.167e-10	40.438
CD39+ resting CD4 regulatory T cell %CD4 regulatory T cell || id:ebi-a-GCST90001485	rs4918969	A	G	10	97562938	0.8426	-0.0114281	0.4267	0.4581	FALSE	0.881477	1e-200	TRUE	0	1644.19
CD39+ resting CD4 regulatory T cell %CD4 regulatory T cell || id:ebi-a-GCST90001485	rs61821998	A	T	1	193263354	0.4208	0.022784	0.0215	0.01738	FALSE	0.933368	6.01395e-07	TRUE	7.11891e-07	25.0059
CD39+ resting CD4 regulatory T cell %CD4 regulatory T cell || id:ebi-a-GCST90001485	rs77520132	A	G	10	98160835	0.6067	0.189912	0.0464	0.01738	FALSE	0.765204	4.4412e-25	TRUE	8.38358e-25	108.705
CD39+ resting CD4 regulatory T cell %CD4 regulatory T cell || id:ebi-a-GCST90001485	rs78096816	C	A	2	53370856	1.581	-0.0227284	0.0013	0.03476	FALSE	0.925083	1.46599e-06	TRUE	1.73095e-06	23.2761
CD39+ resting CD4 regulatory T cell %CD4 regulatory T cell || id:ebi-a-GCST90001485	rs78654607	G	C	16	83070118	-0.3327	0.155454	0.033	0.03272	FALSE	0.685567	1.52999e-06	TRUE	2.12415e-06	23.1886
CD39+ resting CD4 regulatory T cell %CD4 regulatory T cell || id:ebi-a-GCST90001485	rs78843390	T	C	12	130031612	0.6146	0.105908	0.0093	0.01534	FALSE	0.776751	2.17701e-06	TRUE	2.85032e-06	22.4893
Activated CD4 regulatory T cell Absolute Count || id:ebi-a-GCST90001486	rs113435341	G	A	1	198151688	-1.414	0.13569	0.0032	0.01943	FALSE	0.80162	5.87801e-10	TRUE	8.35094e-10	38.5632
Activated CD4 regulatory T cell Absolute Count || id:ebi-a-GCST90001486	rs12626270	T	C	21	34223997	0.1817	0.123191	0.1232	0.09714	FALSE	0.262098	3.55402e-06	TRUE	6.85261e-06	21.5731
Activated CD4 regulatory T cell Absolute Count || id:ebi-a-GCST90001486	rs138915779	A	C	1	190079170	-1.288	0.582165	0.0034	0.01943	FALSE	0.0515407	4.23204e-08	TRUE	1.49776e-07	30.168
Activated CD4 regulatory T cell Absolute Count || id:ebi-a-GCST90001486	rs139138505	G	C	1	225667295	-0.6234	-0.4463	0.0085	0.02556	FALSE	0.0394121	4.38097e-06	TRUE	1.3151e-05	21.1668
Activated CD4 regulatory T cell Absolute Count || id:ebi-a-GCST90001486	rs148991751	C	A	12	53114409	-2.9	-0.794307	0.0004	0.01534	FALSE	0.0185703	4.78101e-06	TRUE	1.64787e-05	20.9888
Activated CD4 regulatory T cell Absolute Count || id:ebi-a-GCST90001486	rs6901124	T	C	6	109035704	0.9001	-0.041823	0.0044	0.04499	FALSE	0.754199	2.27499e-06	TRUE	2.99387e-06	22.4191
Activated CD4 regulatory T cell %CD4 regulatory T cell || id:ebi-a-GCST90001487	rs11066188	A	G	12	112610714	-0.1254	-0.143325	0.4658	0.4182	FALSE	0.0706187	1.15001e-06	TRUE	3.29903e-06	23.7344
Activated CD4 regulatory T cell %CD4 regulatory T cell || id:ebi-a-GCST90001487	rs11185398	G	A	1	104762898	-0.2394	-0.122656	0.0615	0.1115	FALSE	0.237745	2.64698e-06	TRUE	5.35422e-06	22.1301
Activated CD4 regulatory T cell %CD4 regulatory T cell || id:ebi-a-GCST90001487	rs115862633	G	T	2	229924038	-0.8837	-0.260694	0.0041	0.02045	FALSE	0.290822	4.30695e-06	TRUE	8.09901e-06	21.184
Activated CD4 regulatory T cell %CD4 regulatory T cell || id:ebi-a-GCST90001487	rs117140551	T	A	19	23103264	0.3619	-0.00978492	0.0285	0.04397	FALSE	0.957611	1.509e-06	TRUE	1.74242e-06	23.2219
Activated CD4 regulatory T cell %CD4 regulatory T cell || id:ebi-a-GCST90001487	rs138751156	C	T	1	77300547	0.2723	-0.0734395	0.0546	0.02352	FALSE	0.733495	7.49808e-07	TRUE	1.0119e-06	24.583
Activated CD4 regulatory T cell %CD4 regulatory T cell || id:ebi-a-GCST90001487	rs138915779	A	C	1	190079170	-1.347	0.582165	0.0035	0.01943	FALSE	0.0515407	2.06201e-09	TRUE	8.18838e-09	36.1286
Activated CD4 regulatory T cell %CD4 regulatory T cell || id:ebi-a-GCST90001487	rs139502175	C	G	8	131952722	-0.3153	-0.461812	0.0335	0.01431	FALSE	0.279215	4.78399e-06	TRUE	9.06694e-06	20.9842
Activated CD4 regulatory T cell %CD4 regulatory T cell || id:ebi-a-GCST90001487	rs147071297	A	G	1	191648600	-0.964	-0.219134	0.0039	0.01329	FALSE	0.42439	1.01501e-06	TRUE	1.73152e-06	23.9941
Activated CD4 regulatory T cell %CD4 regulatory T cell || id:ebi-a-GCST90001487	rs17583875	A	G	1	197924770	-1.532	0.0217831	0.0029	0.02249	FALSE	0.934787	9.63163e-12	TRUE	1.24921e-11	46.7341
Activated CD4 regulatory T cell %CD4 regulatory T cell || id:ebi-a-GCST90001487	rs34185703	A	G	3	94030311	0.1469	-0.0207976	0.1852	0.1493	FALSE	0.850334	3.28897e-06	TRUE	4.02391e-06	21.7206
Activated CD4 regulatory T cell %CD4 regulatory T cell || id:ebi-a-GCST90001487	rs7035176	C	G	9	119577258	0.1524	-0.1479	0.1759	0.2321	FALSE	0.116123	9.78994e-07	TRUE	2.49157e-06	24.0595
Activated CD4 regulatory T cell %CD4 regulatory T cell || id:ebi-a-GCST90001487	rs73697379	A	G	8	106542599	0.1611	-0.077276	0.1423	0.1339	FALSE	0.500302	4.44795e-06	TRUE	6.8815e-06	21.138
Activated CD4 regulatory T cell %CD4 regulatory T cell || id:ebi-a-GCST90001487	rs7530076	A	G	1	195825276	0.4628	0.151213	0.9748	0.96728	FALSE	0.445837	9.517e-09	TRUE	1.76382e-08	33.1093
Activated CD4 regulatory T cell %CD4 regulatory T cell || id:ebi-a-GCST90001487	rs75839545	C	T	3	174387584	0.3951	-0.21775	0.0223	0.0317	FALSE	0.357172	2.30802e-06	TRUE	4.12054e-06	22.3947
Activated CD4 regulatory T cell %CD4 regulatory T cell || id:ebi-a-GCST90001487	rs76151354	A	G	1	104827341	-0.2757	0.0915737	0.0432	0.04908	FALSE	0.561553	4.44601e-06	TRUE	6.63058e-06	21.1211
Activated CD4 regulatory T cell %CD4 regulatory T cell || id:ebi-a-GCST90001487	rs7784817	T	C	7	23752731	0.2021	0.0790984	0.0889	0.183	FALSE	0.400832	2.57602e-06	TRUE	4.40413e-06	22.1828
Activated CD4 regulatory T cell %CD4 regulatory T cell || id:ebi-a-GCST90001487	rs9878966	C	T	3	14636829	0.1526	-0.174134	0.1609	0.2321	FALSE	0.0535649	4.08103e-06	TRUE	1.16805e-05	21.2932
Activated CD4 regulatory T cell %CD4+ T cell || id:ebi-a-GCST90001488	rs10511150	A	G	3	94952474	0.1452	0.0649431	0.2376	0.18	FALSE	0.514194	1.434e-06	TRUE	2.24218e-06	23.3322
Activated CD4 regulatory T cell %CD4+ T cell || id:ebi-a-GCST90001488	rs112009416	C	T	1	199163362	-0.6866	0.140814	0.0089	0.0317	FALSE	0.561052	2.556e-07	TRUE	4.04808e-07	26.6504
Activated CD4 regulatory T cell %CD4+ T cell || id:ebi-a-GCST90001488	rs117140551	T	A	19	23103264	0.3571	-0.00978492	0.0285	0.04397	FALSE	0.957611	3.18603e-06	TRUE	3.66035e-06	21.7729
Activated CD4 regulatory T cell %CD4+ T cell || id:ebi-a-GCST90001488	rs138915779	A	C	1	190079170	-1.152	0.582165	0.0035	0.01943	FALSE	0.0515407	5.25001e-07	TRUE	1.6515e-06	25.2845
Activated CD4 regulatory T cell %CD4+ T cell || id:ebi-a-GCST90001488	rs149143064	A	G	2	39755475	-0.354	0.307538	0.0276	0.02147	FALSE	0.337203	4.46303e-06	TRUE	7.96028e-06	21.1251
Activated CD4 regulatory T cell %CD4+ T cell || id:ebi-a-GCST90001488	rs16903407	T	G	5	2165975	0.4769	0.211894	0.0156	0.05112	FALSE	0.302873	1.037e-06	TRUE	2.00044e-06	23.9443
Activated CD4 regulatory T cell %CD4+ T cell || id:ebi-a-GCST90001488	rs4109437	A	G	4	190769223	-0.7478	0.194451	0.0083	0.02556	FALSE	0.366533	4.42099e-07	TRUE	8.16663e-07	25.5989
Activated CD4 regulatory T cell %CD4+ T cell || id:ebi-a-GCST90001488	rs56295335	A	G	1	10062088	0.2145	0.0697533	0.0898	0.1125	FALSE	0.621172	1.47201e-06	TRUE	2.13818e-06	23.2659
Activated CD4 regulatory T cell %CD4+ T cell || id:ebi-a-GCST90001488	rs597808	G	A	12	111973358	0.1264	0.14086	0.5349	0.5317	FALSE	0.0709872	2.536e-06	TRUE	6.98892e-06	22.2114
Activated CD4 regulatory T cell %CD4+ T cell || id:ebi-a-GCST90001488	rs7078614	T	G	10	6075831	0.1375	0.0651684	0.3413	0.3681	FALSE	0.415549	1.963e-07	TRUE	3.54519e-07	27.1679
CD39+ activated CD4 regulatory T cell Absolute Count || id:ebi-a-GCST90001489	rs10786199	A	G	10	97069472	-0.189	0.0635768	0.2894	0.3712	FALSE	0.416901	5.63248e-11	TRUE	1.19512e-10	43.2163
CD39+ activated CD4 regulatory T cell Absolute Count || id:ebi-a-GCST90001489	rs10882701	C	A	10	97741071	-0.3631	-0.0298892	0.514	0.5716	FALSE	0.704156	1.80094e-45	TRUE	3.5792e-45	206.3
CD39+ activated CD4 regulatory T cell Absolute Count || id:ebi-a-GCST90001489	rs11002579	A	G	10	80258836	-0.1316	0.117056	0.3366	0.2403	FALSE	0.188312	1.46201e-06	TRUE	3.19797e-06	23.2885
CD39+ activated CD4 regulatory T cell Absolute Count || id:ebi-a-GCST90001489	rs111806244	T	C	10	47637202	-0.3653	-0.160885	0.0476	0.08078	FALSE	0.236039	3.26302e-06	TRUE	6.52466e-06	21.7325
CD39+ activated CD4 regulatory T cell Absolute Count || id:ebi-a-GCST90001489	rs11188757	C	A	10	98205222	-0.2494	0.00642213	0.2213	0.271	FALSE	0.940637	3.05914e-15	TRUE	4.09224e-15	62.8457
CD39+ activated CD4 regulatory T cell Absolute Count || id:ebi-a-GCST90001489	rs11777493	A	T	8	113921646	-0.1467	-0.0517183	0.2395	0.2515	FALSE	0.549361	1.57101e-06	TRUE	2.40533e-06	23.1345
CD39+ activated CD4 regulatory T cell Absolute Count || id:ebi-a-GCST90001489	rs12648210	G	A	4	89266460	-0.5171	0.00880186	0.0145	0.04703	FALSE	0.950003	1.01801e-06	TRUE	1.18812e-06	23.9785
CD39+ activated CD4 regulatory T cell Absolute Count || id:ebi-a-GCST90001489	rs12707040	A	G	7	80480551	0.1591	0.0624053	0.1783	0.2178	FALSE	0.484925	3.37404e-06	TRUE	5.31447e-06	21.6669
CD39+ activated CD4 regulatory T cell Absolute Count || id:ebi-a-GCST90001489	rs139015125	C	G	4	165512454	-0.401	0.235531	0.0231	0.02045	FALSE	0.50583	2.52802e-06	TRUE	3.94182e-06	22.2248
CD39+ activated CD4 regulatory T cell Absolute Count || id:ebi-a-GCST90001489	rs139577399	C	T	7	23203415	-0.3155	-0.341683	0.0414	0.01125	FALSE	0.559303	1.08101e-06	TRUE	1.64157e-06	23.8747
CD39+ activated CD4 regulatory T cell Absolute Count || id:ebi-a-GCST90001489	rs139917391	T	C	16	18152860	2.666	0.0721327	0.0004	0.02147	FALSE	0.60691	3.15697e-06	TRUE	4.55514e-06	21.7919
CD39+ activated CD4 regulatory T cell Absolute Count || id:ebi-a-GCST90001489	rs142422333	T	C	5	155375550	-0.2705	-0.548176	0.0515	0.01329	FALSE	0.226938	4.782e-06	TRUE	9.6013e-06	20.9843
CD39+ activated CD4 regulatory T cell Absolute Count || id:ebi-a-GCST90001489	rs2251521	T	C	10	109471331	-0.197	0.0394638	0.1021	0.1616	FALSE	0.670596	4.27996e-06	TRUE	5.90474e-06	21.1957
CD39+ activated CD4 regulatory T cell Absolute Count || id:ebi-a-GCST90001489	rs289708	G	A	16	57038162	0.1372	0.0319128	0.7573	0.8599	FALSE	0.769683	3.77303e-06	TRUE	4.84555e-06	21.4555
CD39+ activated CD4 regulatory T cell Absolute Count || id:ebi-a-GCST90001489	rs35163827	G	A	8	9606332	-0.3443	-0.119749	0.0391	0.02454	FALSE	0.641942	1.646e-06	TRUE	2.35049e-06	23.0459
CD39+ activated CD4 regulatory T cell Absolute Count || id:ebi-a-GCST90001489	rs4321083	A	G	13	84031916	0.1497	0.100891	0.2137	0.2505	FALSE	0.233067	2.12398e-06	TRUE	4.33505e-06	22.5565
CD39+ activated CD4 regulatory T cell Absolute Count || id:ebi-a-GCST90001489	rs4441121	G	A	13	19650584	0.125	0.150303	0.3192	0.3027	FALSE	0.0831879	3.85496e-06	TRUE	1.01014e-05	21.3859
CD39+ activated CD4 regulatory T cell Absolute Count || id:ebi-a-GCST90001489	rs4811602	A	G	20	36849088	0.1348	0.13537	0.4019	0.4376	FALSE	0.0808295	2.651e-07	TRUE	7.76531e-07	26.5931
CD39+ activated CD4 regulatory T cell Absolute Count || id:ebi-a-GCST90001489	rs56197234	A	G	15	70222702	0.5601	-0.0592753	0.0115	0.0409	FALSE	0.733789	2.536e-06	TRUE	3.34526e-06	22.2279
CD39+ activated CD4 regulatory T cell Absolute Count || id:ebi-a-GCST90001489	rs618250	T	C	18	362116	0.3109	0.413117	0.0457	0.02761	FALSE	0.0603226	2.51299e-07	TRUE	7.91107e-07	26.6982
CD39+ activated CD4 regulatory T cell Absolute Count || id:ebi-a-GCST90001489	rs7088584	T	G	10	97607644	0.8768	0.00743388	0.4687	0.5123	FALSE	0.922826	1e-200	TRUE	0	1717
CD39+ activated CD4 regulatory T cell Absolute Count || id:ebi-a-GCST90001489	rs72809762	T	C	10	97294154	0.3373	-0.374665	0.0675	0.03681	FALSE	0.191421	4.74351e-11	TRUE	1.40505e-10	43.5703
CD39+ activated CD4 regulatory T cell Absolute Count || id:ebi-a-GCST90001489	rs7432284	C	A	3	186094684	0.2441	0.249124	0.068	0.07669	FALSE	0.157157	1.196e-06	TRUE	2.77628e-06	23.6727
CD39+ activated CD4 regulatory T cell Absolute Count || id:ebi-a-GCST90001489	rs78027772	A	G	7	126248228	0.2212	-0.0296732	0.0846	0.1053	FALSE	0.818886	2.29398e-06	TRUE	2.87354e-06	22.4163
CD39+ activated CD4 regulatory T cell %activated CD4 regulatory T cell || id:ebi-a-GCST90001490	rs118006237	A	G	1	100480230	1.942	-1.19656	0.0007	0.01125	FALSE	0.710474	1.357e-06	TRUE	1.85751e-06	23.4186
CD39+ activated CD4 regulatory T cell %activated CD4 regulatory T cell || id:ebi-a-GCST90001490	rs12106894	C	A	3	127066325	-0.1875	-0.0834953	0.1079	0.2607	FALSE	0.310048	4.30101e-06	TRUE	7.86499e-06	21.2025
CD39+ activated CD4 regulatory T cell %activated CD4 regulatory T cell || id:ebi-a-GCST90001490	rs2171655	C	A	2	127229166	0.3024	0.250524	0.0508	0.02147	FALSE	0.375909	1.297e-07	TRUE	2.44503e-07	27.9885
CD39+ activated CD4 regulatory T cell %CD4 regulatory T cell || id:ebi-a-GCST90001491	rs10786199	A	G	10	97069472	-0.1864	0.0635768	0.2888	0.3712	FALSE	0.416901	5.61177e-11	TRUE	1.20971e-10	43.1996
CD39+ activated CD4 regulatory T cell %CD4 regulatory T cell || id:ebi-a-GCST90001491	rs10882655	A	G	10	97474371	-0.9139	-0.00786245	0.5319	0.4898	FALSE	0.918386	1e-200	TRUE	0	2020.8
CD39+ activated CD4 regulatory T cell %CD4 regulatory T cell || id:ebi-a-GCST90001491	rs10882701	C	A	10	97741071	-0.3538	-0.0298892	0.5141	0.5716	FALSE	0.704156	1.31613e-44	TRUE	2.69535e-44	202.053
CD39+ activated CD4 regulatory T cell %CD4 regulatory T cell || id:ebi-a-GCST90001491	rs117858605	G	A	12	81434565	1.041	-0.174356	0.0029	0.02965	FALSE	0.330111	2.339e-06	TRUE	4.24105e-06	22.3901
CD39+ activated CD4 regulatory T cell %CD4 regulatory T cell || id:ebi-a-GCST90001491	rs12268044	T	C	10	98794615	-0.1886	0.052344	0.3439	0.407	FALSE	0.52569	2.04692e-12	TRUE	4.024e-12	49.8208
CD39+ activated CD4 regulatory T cell %CD4 regulatory T cell || id:ebi-a-GCST90001491	rs12648210	G	A	4	89266460	-0.5101	0.00880186	0.0145	0.04703	FALSE	0.950003	9.19094e-07	TRUE	1.06404e-06	24.1965
CD39+ activated CD4 regulatory T cell %CD4 regulatory T cell || id:ebi-a-GCST90001491	rs138483328	T	C	6	108484291	0.4874	0.100603	0.0141	0.02556	FALSE	0.801194	3.86002e-06	TRUE	4.93213e-06	21.384
CD39+ activated CD4 regulatory T cell %CD4 regulatory T cell || id:ebi-a-GCST90001491	rs141018090	T	G	10	98169221	0.4456	0.174106	0.0528	0.01738	FALSE	0.782887	1.07597e-15	TRUE	1.7693e-15	64.8823
CD39+ activated CD4 regulatory T cell %CD4 regulatory T cell || id:ebi-a-GCST90001491	rs148903835	A	G	10	108283818	0.6005	0.0168279	0.0106	0.02454	FALSE	0.924721	3.225e-06	TRUE	3.80696e-06	21.7367
CD39+ activated CD4 regulatory T cell %CD4 regulatory T cell || id:ebi-a-GCST90001491	rs7035176	C	G	9	119577258	0.1497	-0.1479	0.1759	0.2321	FALSE	0.116123	2.834e-06	TRUE	6.98751e-06	21.9809
CD39+ activated CD4 regulatory T cell %CD4 regulatory T cell || id:ebi-a-GCST90001491	rs72809762	T	C	10	97294154	0.3615	-0.374665	0.0675	0.03681	FALSE	0.191421	6.86278e-13	TRUE	2.283e-12	51.9814
Secreting CD4 regulatory T cell Absolute Count || id:ebi-a-GCST90001492	rs113435341	G	A	1	198151688	-2.032	0.13569	0.0032	0.01943	FALSE	0.80162	8.6856e-19	TRUE	1.42568e-18	79.2896
Secreting CD4 regulatory T cell Absolute Count || id:ebi-a-GCST90001492	rs114437347	C	G	4	86967620	-3.936	0.589947	0.0003	0.01329	FALSE	0.325738	3.15297e-06	TRUE	5.72876e-06	21.7948
Secreting CD4 regulatory T cell Absolute Count || id:ebi-a-GCST90001492	rs11579717	A	G	1	199999121	-1.201	-0.188549	0.0044	0.04294	FALSE	0.196611	5.94005e-10	TRUE	1.63423e-09	38.5632
Secreting CD4 regulatory T cell Absolute Count || id:ebi-a-GCST90001492	rs138915779	A	C	1	190079170	-1.455	0.582165	0.0034	0.01943	FALSE	0.0515407	9.40091e-10	TRUE	3.85641e-09	37.6585
Secreting CD4 regulatory T cell Absolute Count || id:ebi-a-GCST90001492	rs138960714	C	A	4	123422719	-2.391	-0.821905	0.0006	0.01022	FALSE	0.0668529	4.302e-06	TRUE	1.16676e-05	21.1912
Secreting CD4 regulatory T cell Absolute Count || id:ebi-a-GCST90001492	rs145600407	T	C	13	19280601	-0.5134	0.397617	0.0206	0.02556	FALSE	0.489157	9.43409e-07	TRUE	1.52035e-06	24.1368
Secreting CD4 regulatory T cell Absolute Count || id:ebi-a-GCST90001492	rs149951966	C	T	17	41137136	0.2109	-0.0950652	0.1035	0.1677	FALSE	0.330902	1.65501e-06	TRUE	3.05138e-06	23.0374
Secreting CD4 regulatory T cell Absolute Count || id:ebi-a-GCST90001492	rs153054	G	A	16	69446054	1.442	-0.444442	0.0019	0.01636	FALSE	0.0869401	4.31698e-06	TRUE	1.09805e-05	21.1976
Secreting CD4 regulatory T cell Absolute Count || id:ebi-a-GCST90001492	rs17717645	C	T	7	18003774	0.3868	-0.133018	0.0267	0.01329	FALSE	0.546197	2.43798e-06	TRUE	3.68994e-06	22.2943
Secreting CD4 regulatory T cell Absolute Count || id:ebi-a-GCST90001492	rs3184504	C	T	12	111884608	-0.1297	0.151367	0.5289	0.5337	FALSE	0.0529737	4.39805e-06	TRUE	1.24791e-05	21.1535
Secreting CD4 regulatory T cell Absolute Count || id:ebi-a-GCST90001492	rs507492	C	G	6	109031005	0.694	-0.0617576	0.007	0.0501	FALSE	0.639247	4.20901e-06	TRUE	5.90963e-06	21.2358
Secreting CD4 regulatory T cell Absolute Count || id:ebi-a-GCST90001492	rs61839660	T	C	10	6094697	0.3436	0.17385	0.0542	0.06953	FALSE	0.360136	2.274e-09	TRUE	4.79275e-09	35.908
Secreting CD4 regulatory T cell Absolute Count || id:ebi-a-GCST90001492	rs6942586	A	G	7	36530276	-0.1271	-0.109124	0.6416	0.5828	FALSE	0.175642	2.31798e-06	TRUE	5.14261e-06	22.3746
Secreting CD4 regulatory T cell Absolute Count || id:ebi-a-GCST90001492	rs7162344	A	G	15	26030485	-0.1209	-0.030499	0.4314	0.3528	FALSE	0.717857	2.857e-06	TRUE	3.81062e-06	21.9931
Secreting CD4 regulatory T cell Absolute Count || id:ebi-a-GCST90001492	rs75596315	T	C	12	122520112	0.2636	0.000870821	0.0523	0.09202	FALSE	0.99445	4.97199e-06	TRUE	5.57602e-06	20.907
Secreting CD4 regulatory T cell Absolute Count || id:ebi-a-GCST90001492	rs76202906	A	C	1	113476831	-0.3478	-0.466835	0.0301	0.01534	FALSE	0.279846	3.37303e-06	TRUE	6.42926e-06	21.6605
Secreting CD4 regulatory T cell %CD4 regulatory T cell || id:ebi-a-GCST90001493	rs10059100	G	A	5	120100784	0.1188	0.0548685	0.3224	0.3793	FALSE	0.48272	4.48301e-06	TRUE	7.03662e-06	21.1209
Secreting CD4 regulatory T cell %CD4 regulatory T cell || id:ebi-a-GCST90001493	rs113435341	G	A	1	198151688	-2.54	0.13569	0.0032	0.01943	FALSE	0.80162	3.13834e-33	TRUE	5.93225e-33	147.275
Secreting CD4 regulatory T cell %CD4 regulatory T cell || id:ebi-a-GCST90001493	rs11577174	T	C	1	230492271	1.612	0.0705777	0.0012	0.01738	FALSE	0.778243	2.38699e-06	TRUE	3.10276e-06	22.3209
Secreting CD4 regulatory T cell %CD4 regulatory T cell || id:ebi-a-GCST90001493	rs11579717	A	G	1	199999121	-1.776	-0.188549	0.0044	0.04294	FALSE	0.196611	2.93022e-23	TRUE	1.46111e-22	100.226
Secreting CD4 regulatory T cell %CD4 regulatory T cell || id:ebi-a-GCST90001493	rs116794175	C	T	1	194010208	-1.417	-0.139809	0.0042	0.01125	FALSE	0.882196	1.78115e-14	TRUE	2.59878e-14	59.2423
Secreting CD4 regulatory T cell %CD4 regulatory T cell || id:ebi-a-GCST90001493	rs11739607	C	T	5	27694229	-0.3801	-0.0881129	0.0214	0.091	FALSE	0.397505	4.42497e-06	TRUE	7.45784e-06	21.1449
Secreting CD4 regulatory T cell %CD4 regulatory T cell || id:ebi-a-GCST90001493	rs12744266	A	G	1	248047667	0.1243	-0.0913299	0.2979	0.3272	FALSE	0.280043	1.547e-06	TRUE	3.04352e-06	23.1576
Secreting CD4 regulatory T cell %CD4 regulatory T cell || id:ebi-a-GCST90001493	rs17607399	T	C	2	41884212	-0.2213	0.16158	0.1084	0.07464	FALSE	0.24883	1.43599e-08	TRUE	3.33553e-08	32.2977
Secreting CD4 regulatory T cell %CD4 regulatory T cell || id:ebi-a-GCST90001493	rs187089343	C	A	1	182091538	-0.8547	0.555884	0.0047	0.01125	FALSE	0.111132	2.38699e-06	TRUE	5.95988e-06	22.3229
Secreting CD4 regulatory T cell %CD4 regulatory T cell || id:ebi-a-GCST90001493	rs273421	C	G	8	132542825	0.1507	0.0308719	0.8356	0.8252	FALSE	0.792485	1.75902e-06	TRUE	2.25137e-06	22.9315
Secreting CD4 regulatory T cell %CD4 regulatory T cell || id:ebi-a-GCST90001493	rs34645541	A	C	1	195875605	-0.6193	-0.206104	0.0095	0.02147	FALSE	0.441004	7.59994e-07	TRUE	1.29229e-06	24.5461
Secreting CD4 regulatory T cell %CD4 regulatory T cell || id:ebi-a-GCST90001493	rs369976766	A	T	22	28835840	-1.008	0.127063	0.0035	0.02249	FALSE	0.657962	2.66999e-06	TRUE	3.75783e-06	22.104
Secreting CD4 regulatory T cell %CD4 regulatory T cell || id:ebi-a-GCST90001493	rs413431	G	A	2	39176695	0.2955	-0.0452608	0.8154	0.92025	FALSE	0.804825	3.30598e-21	TRUE	5.76499e-21	90.5132
Secreting CD4 regulatory T cell %CD4 regulatory T cell || id:ebi-a-GCST90001493	rs562562	A	G	18	24263725	0.1197	-0.147919	0.3714	0.3456	FALSE	0.0667852	1.54e-06	TRUE	4.38338e-06	23.1839
Secreting CD4 regulatory T cell %CD4 regulatory T cell || id:ebi-a-GCST90001493	rs60220946	T	C	1	193505625	-0.4131	-0.245455	0.0212	0.01943	FALSE	0.526628	4.56499e-07	TRUE	7.30354e-07	25.5349
Secreting CD4 regulatory T cell %CD4 regulatory T cell || id:ebi-a-GCST90001493	rs62322628	T	C	4	122780838	-0.814	-0.138185	0.0049	0.02658	FALSE	0.518241	3.82798e-06	TRUE	5.89853e-06	21.415
Secreting CD4 regulatory T cell %CD4 regulatory T cell || id:ebi-a-GCST90001493	rs6751481	C	T	2	38897810	-0.2879	-0.0428389	0.4709	0.5031	FALSE	0.576692	3.53021e-33	TRUE	9.61291e-33	147.069
Secreting CD4 regulatory T cell %CD4 regulatory T cell || id:ebi-a-GCST90001493	rs75981740	G	A	1	5012020	0.212	-0.102306	0.0711	0.03681	FALSE	0.672044	3.97796e-06	TRUE	5.48517e-06	21.342
Secreting CD4 regulatory T cell %CD4 regulatory T cell || id:ebi-a-GCST90001493	rs7893324	C	T	10	6111075	0.1629	0.127988	0.1562	0.1186	FALSE	0.322102	1.24799e-06	TRUE	2.34139e-06	23.5894
Secreting CD4 regulatory T cell %CD4 regulatory T cell || id:ebi-a-GCST90001493	rs79224901	C	G	8	3651438	-0.4074	-0.772253	0.0221	0.01329	FALSE	0.106938	1.118e-06	TRUE	2.90198e-06	23.7937
Secreting CD4 regulatory T cell %CD4+ T cell || id:ebi-a-GCST90001494	rs10905879	T	C	10	6177083	0.1904	-0.0176534	0.1286	0.18	FALSE	0.848431	3.54601e-07	TRUE	4.51491e-07	26.0146
Secreting CD4 regulatory T cell %CD4+ T cell || id:ebi-a-GCST90001494	rs10925924	G	T	1	239767145	-0.1919	0.0111902	0.8829	0.8374	FALSE	0.923942	7.73108e-07	TRUE	9.15589e-07	24.5249
Secreting CD4 regulatory T cell %CD4+ T cell || id:ebi-a-GCST90001494	rs11124653	A	C	2	39112166	0.1191	-0.0700356	0.5911	0.6319	FALSE	0.386426	4.79104e-06	TRUE	8.17043e-06	20.9834
Secreting CD4 regulatory T cell %CD4+ T cell || id:ebi-a-GCST90001494	rs113435341	G	A	1	198151688	-2.18	0.13569	0.0032	0.01943	FALSE	0.80162	9.94489e-23	TRUE	1.75408e-22	97.6567
Secreting CD4 regulatory T cell %CD4+ T cell || id:ebi-a-GCST90001494	rs114437347	C	G	4	86967620	-3.842	0.589947	0.0003	0.01329	FALSE	0.325738	2.46099e-06	TRUE	4.53279e-06	22.2665
Secreting CD4 regulatory T cell %CD4+ T cell || id:ebi-a-GCST90001494	rs11579717	A	G	1	199999121	-1.625	-0.188549	0.0044	0.04294	FALSE	0.196611	4.48642e-18	TRUE	1.91393e-17	75.9188
Secreting CD4 regulatory T cell %CD4+ T cell || id:ebi-a-GCST90001494	rs12712610	G	A	2	38897249	-0.1818	-0.0415912	0.2975	0.1718	FALSE	0.721224	5.43e-11	TRUE	8.44373e-11	43.2938
Secreting CD4 regulatory T cell %CD4+ T cell || id:ebi-a-GCST90001494	rs138514398	G	T	11	66788802	-9.098	-0.239486		0.01125	FALSE	0.393472	4.17004e-06	TRUE	7.04855e-06	21.2636
Secreting CD4 regulatory T cell %CD4+ T cell || id:ebi-a-GCST90001494	rs138915779	A	C	1	190079170	-1.514	0.582165	0.0035	0.01943	FALSE	0.0515407	4.10677e-11	TRUE	1.89232e-10	43.8631
Secreting CD4 regulatory T cell %CD4+ T cell || id:ebi-a-GCST90001494	rs138960714	C	A	4	123422719	-2.942	-0.821905	0.0006	0.01022	FALSE	0.0668529	4.97096e-09	TRUE	1.80038e-08	34.3735
Secreting CD4 regulatory T cell %CD4+ T cell || id:ebi-a-GCST90001494	rs143290109	T	C	1	103543193	-2.172	-0.792748	0.0007	0.009202	FALSE	0.1062	4.345e-06	TRUE	1.06501e-05	21.1756
Secreting CD4 regulatory T cell %CD4+ T cell || id:ebi-a-GCST90001494	rs2668533	T	C	4	54555201	-0.1342	-0.0804825	0.7284	0.5225	FALSE	0.295056	1.996e-06	TRUE	3.83591e-06	22.6629
Secreting CD4 regulatory T cell %CD4+ T cell || id:ebi-a-GCST90001494	rs35378667	C	T	1	205001095	-0.5212	-0.342484	0.0141	0.02352	FALSE	0.261766	5.03501e-07	TRUE	1.03436e-06	25.3588
Secreting CD4 regulatory T cell %CD4+ T cell || id:ebi-a-GCST90001494	rs6438325	C	A	3	116384674	-0.1809	-0.0395978	0.8749	0.8814	FALSE	0.766953	1.354e-06	TRUE	1.77387e-06	23.4332
Secreting CD4 regulatory T cell %CD4+ T cell || id:ebi-a-GCST90001494	rs6602392	A	C	10	6078079	0.2126	0.17905	0.1155	0.1135	FALSE	0.210818	5.28397e-08	TRUE	1.24131e-07	29.7622
Secreting CD4 regulatory T cell %CD4+ T cell || id:ebi-a-GCST90001494	rs74830391	T	C	7	37427289	0.1999	0.0687587	0.1525	0.1094	FALSE	0.552934	4.14e-08	TRUE	6.81097e-08	30.2092
Secreting CD4 regulatory T cell %CD4+ T cell || id:ebi-a-GCST90001494	rs7651919	T	G	3	4597367	-0.1153	-0.0584356	0.4529	0.4479	FALSE	0.449488	3.597e-06	TRUE	5.77812e-06	21.5628
Secreting CD4 regulatory T cell %CD4+ T cell || id:ebi-a-GCST90001494	rs7893324	C	T	10	6111075	0.2816	0.127988	0.1562	0.1186	FALSE	0.322102	1.3671e-15	TRUE	4.06733e-15	64.4019
Secreting CD4 regulatory T cell %CD4+ T cell || id:ebi-a-GCST90001494	rs9838548	C	T	3	126747367	0.1279	0.137011	0.3134	0.2618	FALSE	0.133231	2.44298e-06	TRUE	5.8366e-06	22.2742
CD39+ secreting CD4 regulatory T cell Absolute Count || id:ebi-a-GCST90001495	rs10786199	A	G	10	97069472	-0.1932	0.0635768	0.2894	0.3712	FALSE	0.416901	3.39313e-11	TRUE	7.34334e-11	44.2001
CD39+ secreting CD4 regulatory T cell Absolute Count || id:ebi-a-GCST90001495	rs10882655	A	G	10	97474371	-0.9594	-0.00786245	0.532	0.4898	FALSE	0.918386	1e-200	TRUE	0	2198.81
CD39+ secreting CD4 regulatory T cell Absolute Count || id:ebi-a-GCST90001495	rs10882701	C	A	10	97741071	-0.4069	-0.0298892	0.514	0.5716	FALSE	0.704156	3.19374e-56	TRUE	4.90268e-56	259.072
CD39+ secreting CD4 regulatory T cell Absolute Count || id:ebi-a-GCST90001495	rs11188757	C	A	10	98205222	-0.2549	0.00642213	0.2213	0.271	FALSE	0.940637	1.32801e-15	TRUE	1.80727e-15	64.495
CD39+ secreting CD4 regulatory T cell Absolute Count || id:ebi-a-GCST90001495	rs114114791	G	A	1	25840181	0.3538	-0.0862036	0.0304	0.01125	FALSE	0.661785	1.91399e-06	TRUE	2.67977e-06	22.7602
CD39+ secreting CD4 regulatory T cell Absolute Count || id:ebi-a-GCST90001495	rs11598645	C	T	10	68351521	-0.6337	0.160138	0.011	0.02147	FALSE	0.485206	4.64098e-06	TRUE	7.2394e-06	21.0562
CD39+ secreting CD4 regulatory T cell Absolute Count || id:ebi-a-GCST90001495	rs11655883	G	A	17	75234757	0.1294	-0.146883	0.2902	0.1687	FALSE	0.135204	3.74197e-06	TRUE	8.72909e-06	21.4494
CD39+ secreting CD4 regulatory T cell Absolute Count || id:ebi-a-GCST90001495	rs149951966	C	T	17	41137136	0.2069	-0.0950652	0.1035	0.1677	FALSE	0.330902	2.50599e-06	TRUE	4.57299e-06	22.2325
CD39+ secreting CD4 regulatory T cell Absolute Count || id:ebi-a-GCST90001495	rs150315125	T	A	8	10090715	-0.4106	-0.352119	0.0295	0.01125	FALSE	0.306434	4.89103e-07	TRUE	9.57828e-07	25.4005
CD39+ secreting CD4 regulatory T cell Absolute Count || id:ebi-a-GCST90001495	rs6005121	G	A	22	27065117	-0.2011	0.024185	0.8974	0.8446	FALSE	0.835598	1.62301e-06	TRUE	2.01493e-06	23.0905
CD39+ secreting CD4 regulatory T cell Absolute Count || id:ebi-a-GCST90001495	rs72809762	T	C	10	97294154	0.4322	-0.374665	0.0675	0.03681	FALSE	0.191421	4.98196e-17	TRUE	2.01809e-16	71.0906
CD39+ secreting CD4 regulatory T cell Absolute Count || id:ebi-a-GCST90001495	rs74791100	C	T	9	86052403	0.5538	-0.514802	0.0123	0.01125	FALSE	0.553479	3.09001e-06	TRUE	4.61849e-06	21.8408
CD39+ secreting CD4 regulatory T cell Absolute Count || id:ebi-a-GCST90001495	rs76464802	A	G	7	67769786	-0.4852	0.33258	0.015	0.04601	FALSE	0.0606401	4.47497e-06	TRUE	1.23908e-05	21.1112
CD39+ secreting CD4 regulatory T cell Absolute Count || id:ebi-a-GCST90001495	rs78027772	A	G	7	126248228	0.2257	-0.0296732	0.0846	0.1053	FALSE	0.818886	1.71301e-06	TRUE	2.15292e-06	22.9821
CD39+ secreting CD4 regulatory T cell %secreting CD4 regulatory T cell || id:ebi-a-GCST90001496	rs10882701	C	A	10	97741071	-0.4034	-0.0298892	0.5141	0.5716	FALSE	0.704156	2.03704e-56	TRUE	3.1928e-56	259.954
CD39+ secreting CD4 regulatory T cell %secreting CD4 regulatory T cell || id:ebi-a-GCST90001496	rs111461378	C	T	20	15575550	-1.107	0.0790856	0.0028	0.01636	FALSE	0.805566	3.58699e-06	TRUE	4.57508e-06	21.5256
CD39+ secreting CD4 regulatory T cell %secreting CD4 regulatory T cell || id:ebi-a-GCST90001496	rs11188950	G	T	10	98619863	0.4852	0.0570262	0.0167	0.02352	FALSE	0.77761	2.59298e-06	TRUE	3.31757e-06	22.1905
CD39+ secreting CD4 regulatory T cell %secreting CD4 regulatory T cell || id:ebi-a-GCST90001496	rs114844216	C	T	10	98158952	0.6107	0.191587	0.0464	0.0184	FALSE	0.763356	7.34683e-24	TRUE	1.37155e-23	102.98
CD39+ secreting CD4 regulatory T cell %secreting CD4 regulatory T cell || id:ebi-a-GCST90001496	rs117200502	T	C	10	97070990	0.4259	-0.200713	0.1114	0.05317	FALSE	0.448792	3.91291e-25	TRUE	1.20988e-24	108.967
CD39+ secreting CD4 regulatory T cell %secreting CD4 regulatory T cell || id:ebi-a-GCST90001496	rs118006237	A	G	1	100480230	1.987	-1.19656	0.0007	0.01125	FALSE	0.710474	1.536e-06	TRUE	2.09619e-06	23.1807
CD39+ secreting CD4 regulatory T cell %secreting CD4 regulatory T cell || id:ebi-a-GCST90001496	rs118111902	C	G	11	19624351	0.466	0.0478599	0.0179	0.01636	FALSE	0.938365	1.11199e-06	TRUE	1.30274e-06	23.8153
CD39+ secreting CD4 regulatory T cell %secreting CD4 regulatory T cell || id:ebi-a-GCST90001496	rs145557266	G	A	10	95850055	0.7359	0.258202	0.0211	0.01431	FALSE	0.451607	5.55392e-16	TRUE	1.35569e-15	66.2382
CD39+ secreting CD4 regulatory T cell %secreting CD4 regulatory T cell || id:ebi-a-GCST90001496	rs146426185	C	A	10	99452494	-0.3085	-0.142137	0.0634	0.02556	FALSE	0.626056	9.16896e-09	TRUE	1.44429e-08	33.1764
CD39+ secreting CD4 regulatory T cell %secreting CD4 regulatory T cell || id:ebi-a-GCST90001496	rs147121076	G	T	10	95924521	0.4594	-0.252641	0.0262	0.01738	FALSE	0.396405	2.625e-08	TRUE	5.00484e-08	31.1211
CD39+ secreting CD4 regulatory T cell %secreting CD4 regulatory T cell || id:ebi-a-GCST90001496	rs147911368	C	T	1	97319841	-0.772	-0.343358	0.0063	0.03579	FALSE	0.099747	3.68697e-06	TRUE	9.20728e-06	21.4984
CD39+ secreting CD4 regulatory T cell %secreting CD4 regulatory T cell || id:ebi-a-GCST90001496	rs17571942	G	T	5	29581038	1.778	-0.0527437	0.0015	0.01534	FALSE	0.757918	1.65501e-06	TRUE	2.1641e-06	23.0545
CD39+ secreting CD4 regulatory T cell %secreting CD4 regulatory T cell || id:ebi-a-GCST90001496	rs2171655	C	A	2	127229166	0.2773	0.250524	0.0508	0.02147	FALSE	0.375909	2.298e-06	TRUE	4.02168e-06	22.4079
CD39+ secreting CD4 regulatory T cell %secreting CD4 regulatory T cell || id:ebi-a-GCST90001496	rs282011	T	C	1	91858207	0.1314	0.0895865	0.3099	0.2853	FALSE	0.274689	2.23301e-06	TRUE	4.322e-06	22.4701
CD39+ secreting CD4 regulatory T cell %secreting CD4 regulatory T cell || id:ebi-a-GCST90001496	rs35796547	G	A	3	74432399	0.131	-0.0552588	0.3363	0.4622	FALSE	0.476847	9.06192e-07	TRUE	1.49232e-06	24.1992
CD39+ secreting CD4 regulatory T cell %secreting CD4 regulatory T cell || id:ebi-a-GCST90001496	rs5769126	C	A	22	47135205	0.1277	-0.0475687	0.6062	0.5143	FALSE	0.537821	8.342e-07	TRUE	1.29281e-06	24.3851
CD39+ secreting CD4 regulatory T cell %secreting CD4 regulatory T cell || id:ebi-a-GCST90001496	rs73037918	C	T	3	10923961	-0.2836	0.0471804	0.0451	0.05317	FALSE	0.76269	3.64998e-06	TRUE	4.74373e-06	21.509
CD39+ secreting CD4 regulatory T cell %secreting CD4 regulatory T cell || id:ebi-a-GCST90001496	rs74346764	A	G	3	145230069	-0.5969	-0.0537307	0.0102	0.02761	FALSE	0.763442	3.52704e-06	TRUE	4.57886e-06	21.5773
CD39+ secreting CD4 regulatory T cell %secreting CD4 regulatory T cell || id:ebi-a-GCST90001496	rs78458369	T	A	2	74164120	2.399	0.206213	0.0007	0.02045	FALSE	0.462229	1.97601e-06	TRUE	3.23014e-06	22.6929
CD39+ secreting CD4 regulatory T cell %secreting CD4 regulatory T cell || id:ebi-a-GCST90001496	rs7910217	A	G	10	96999873	0.2459	-0.0846526	0.2076	0.3067	FALSE	0.313502	1.422e-14	TRUE	4.09178e-14	59.7196
CD39+ secreting CD4 regulatory T cell %CD4 regulatory T cell || id:ebi-a-GCST90001497	rs10882701	C	A	10	97741071	-0.3962	-0.0298892	0.5141	0.5716	FALSE	0.704156	8.02786e-56	TRUE	1.361e-55	256.881
CD39+ secreting CD4 regulatory T cell %CD4 regulatory T cell || id:ebi-a-GCST90001497	rs114844216	C	T	10	98158952	0.5653	0.191587	0.0464	0.0184	FALSE	0.763356	3.98474e-21	TRUE	7.28292e-21	90.1447
CD39+ secreting CD4 regulatory T cell %CD4 regulatory T cell || id:ebi-a-GCST90001497	rs115364130	A	G	7	83238053	-0.4063	-0.0276161	0.0223	0.02658	FALSE	0.927711	2.21299e-06	TRUE	2.60104e-06	22.4767
CD39+ secreting CD4 regulatory T cell %CD4 regulatory T cell || id:ebi-a-GCST90001497	rs117200502	T	C	10	97070990	0.4056	-0.200713	0.1114	0.05317	FALSE	0.448792	1.79887e-23	TRUE	5.39884e-23	101.144
CD39+ secreting CD4 regulatory T cell %CD4 regulatory T cell || id:ebi-a-GCST90001497	rs118006237	A	G	1	100480230	1.921	-1.19656	0.0007	0.01125	FALSE	0.710474	2.53e-06	TRUE	3.43156e-06	22.2119
CD39+ secreting CD4 regulatory T cell %CD4 regulatory T cell || id:ebi-a-GCST90001497	rs145557266	G	A	10	95850055	0.7299	0.258202	0.0211	0.01431	FALSE	0.451607	4.09261e-16	TRUE	1.0104e-15	66.8372
CD39+ secreting CD4 regulatory T cell %CD4 regulatory T cell || id:ebi-a-GCST90001497	rs146426185	C	A	10	99452494	-0.3048	-0.142137	0.0634	0.02556	FALSE	0.626056	8.95509e-09	TRUE	1.41941e-08	33.2111
CD39+ secreting CD4 regulatory T cell %CD4 regulatory T cell || id:ebi-a-GCST90001497	rs147121076	G	T	10	95924521	0.4681	-0.252641	0.0262	0.01738	FALSE	0.396405	9.29009e-09	TRUE	1.81915e-08	33.151
CD39+ secreting CD4 regulatory T cell %CD4 regulatory T cell || id:ebi-a-GCST90001497	rs17571942	G	T	5	29581038	1.694	-0.0527437	0.0015	0.01534	FALSE	0.757918	3.77103e-06	TRUE	4.91481e-06	21.4457
CD39+ secreting CD4 regulatory T cell %CD4 regulatory T cell || id:ebi-a-GCST90001497	rs2569847	G	A	6	1651973	-0.1367	0.20699	0.2277	0.2648	FALSE	0.0147931	3.46298e-06	TRUE	1.27644e-05	21.6046
CD39+ secreting CD4 regulatory T cell %CD4 regulatory T cell || id:ebi-a-GCST90001497	rs59428330	T	C	9	138051433	0.2934	0.360714	0.0425	0.03885	FALSE	0.0822754	1.62002e-06	TRUE	4.3965e-06	23.0815
CD39+ secreting CD4 regulatory T cell %CD4 regulatory T cell || id:ebi-a-GCST90001497	rs61873892	T	C	10	100118038	-0.3713	0.0662126	0.0294	0.02965	FALSE	0.744555	1.327e-06	TRUE	1.7719e-06	23.4653
CD39+ secreting CD4 regulatory T cell %CD4 regulatory T cell || id:ebi-a-GCST90001497	rs7080854	A	G	10	116367153	-0.1276	0.0836761	0.684	0.6922	FALSE	0.308768	3.12702e-06	TRUE	5.78962e-06	21.8142
CD39+ secreting CD4 regulatory T cell %CD4 regulatory T cell || id:ebi-a-GCST90001497	rs78458369	T	A	2	74164120	2.598	0.206213	0.0007	0.02045	FALSE	0.462229	1.81001e-07	TRUE	3.13685e-07	27.3253
CD39+ secreting CD4 regulatory T cell %CD4 regulatory T cell || id:ebi-a-GCST90001497	rs7910217	A	G	10	96999873	0.2468	-0.0846526	0.2076	0.3067	FALSE	0.313502	5.27959e-15	TRUE	1.5509e-14	61.699
Activated & resting CD4 regulatory T cell Absolute Count || id:ebi-a-GCST90001498	rs11850806	G	T	14	78669137	-0.6053	-0.105212	0.0085	0.02658	FALSE	0.652414	3.40596e-06	TRUE	4.75191e-06	21.6465
Activated & resting CD4 regulatory T cell Absolute Count || id:ebi-a-GCST90001498	rs12049737	A	G	10	2614502	0.2633	0.242815	0.0548	0.09509	FALSE	0.0843762	1.548e-06	TRUE	4.18071e-06	23.1616
Activated & resting CD4 regulatory T cell Absolute Count || id:ebi-a-GCST90001498	rs144404462	A	G	1	198005348	0.4385	-0.256952	0.0211	0.03885	FALSE	0.471601	3.01301e-07	TRUE	5.05701e-07	26.3524
Activated & resting CD4 regulatory T cell Absolute Count || id:ebi-a-GCST90001498	rs146746694	A	G	6	155566192	0.5612	0.426233	0.0101	0.02454	FALSE	0.351284	3.65401e-06	TRUE	6.4464e-06	21.5112
Activated & resting CD4 regulatory T cell Absolute Count || id:ebi-a-GCST90001498	rs147199078	C	T	7	80542211	0.354	-0.666289	0.0295	0.009202	FALSE	0.290942	9.08908e-07	TRUE	1.77692e-06	24.2005
Activated & resting CD4 regulatory T cell Absolute Count || id:ebi-a-GCST90001498	rs1819445	A	G	9	96772051	-0.1624	0.135101	0.1427	0.1278	FALSE	0.22848	4.32096e-06	TRUE	8.5954e-06	21.2012
Activated & resting CD4 regulatory T cell Absolute Count || id:ebi-a-GCST90001498	rs182630194	A	G	7	71331239	1.629	0.840697	0.0013	0.01329	FALSE	0.267668	1.81602e-06	TRUE	3.54518e-06	22.8746
Activated & resting CD4 regulatory T cell Absolute Count || id:ebi-a-GCST90001498	rs2108908	C	A	7	152112789	0.2204	0.0935049	0.0803	0.1687	FALSE	0.29186	4.854e-07	TRUE	9.61881e-07	25.425
Activated & resting CD4 regulatory T cell Absolute Count || id:ebi-a-GCST90001498	rs408686	A	C	2	39177320	-0.164	-0.144844	0.814	0.92638	FALSE	0.52433	4.71303e-07	TRUE	7.50621e-07	25.4793
Activated & resting CD4 regulatory T cell Absolute Count || id:ebi-a-GCST90001498	rs6074425	A	G	20	1295889	0.1319	0.173305	0.2535	0.137	FALSE	0.164189	3.57503e-06	TRUE	7.88124e-06	21.555
Activated & resting CD4 regulatory T cell Absolute Count || id:ebi-a-GCST90001498	rs6751481	C	T	2	38897810	0.1507	-0.0428389	0.4699	0.5031	FALSE	0.576692	1.67598e-09	TRUE	2.83695e-09	36.5118
Activated & resting CD4 regulatory T cell Absolute Count || id:ebi-a-GCST90001498	rs78409263	C	G	11	79202514	-0.2043	0.0321992	0.122	0.138	FALSE	0.767738	8.70803e-08	TRUE	1.17455e-07	28.7835
Activated & resting CD4 regulatory T cell Absolute Count || id:ebi-a-GCST90001498	rs79684619	G	A	18	64907349	0.2954	-0.219244	0.0442	0.03579	FALSE	0.288604	6.32893e-07	TRUE	1.25618e-06	24.8988
Activated & resting CD4 regulatory T cell Absolute Count || id:ebi-a-GCST90001498	rs9272226	T	C	6	32602396	0.1634	0.0871242	0.7159	0.6851	FALSE	0.28334	3.67003e-07	TRUE	7.37561e-07	25.9763
Activated & resting CD4 regulatory T cell Absolute Count || id:ebi-a-GCST90001498	rs9709738	C	G	18	60137303	-0.1302	-0.0465674	0.7336	0.7372	FALSE	0.585058	2.53898e-06	TRUE	3.72023e-06	22.2216
Activated & resting CD4 regulatory T cell %CD4 regulatory T cell || id:ebi-a-GCST90001499	rs113435341	G	A	1	198151688	2.569	0.13569	0.0032	0.01943	FALSE	0.80162	1.27909e-33	TRUE	2.31014e-33	149.228
Activated & resting CD4 regulatory T cell %CD4 regulatory T cell || id:ebi-a-GCST90001499	rs11577174	T	C	1	230492271	-1.588	0.0705777	0.0012	0.01738	FALSE	0.778243	3.78303e-06	TRUE	4.87821e-06	21.4345
Activated & resting CD4 regulatory T cell %CD4 regulatory T cell || id:ebi-a-GCST90001499	rs11579717	A	G	1	199999121	1.815	-0.188549	0.0044	0.04294	FALSE	0.196611	5.32721e-24	TRUE	2.83133e-23	103.622
Activated & resting CD4 regulatory T cell %CD4 regulatory T cell || id:ebi-a-GCST90001499	rs116794175	C	T	1	194010208	1.427	-0.139809	0.0042	0.01125	FALSE	0.882196	1.61696e-14	TRUE	2.36308e-14	59.434
Activated & resting CD4 regulatory T cell %CD4 regulatory T cell || id:ebi-a-GCST90001499	rs17607399	T	C	2	41884212	0.218	0.16158	0.1084	0.07464	FALSE	0.24883	2.76599e-08	TRUE	6.32961e-08	31.0063
Activated & resting CD4 regulatory T cell %CD4 regulatory T cell || id:ebi-a-GCST90001499	rs187089343	C	A	1	182091538	0.8446	0.555884	0.0047	0.01125	FALSE	0.111132	3.52598e-06	TRUE	8.60499e-06	21.5831
Activated & resting CD4 regulatory T cell %CD4 regulatory T cell || id:ebi-a-GCST90001499	rs273421	C	G	8	132542825	-0.1485	0.0308719	0.8356	0.8252	FALSE	0.792485	2.81501e-06	TRUE	3.56905e-06	22.0282
Activated & resting CD4 regulatory T cell %CD4 regulatory T cell || id:ebi-a-GCST90001499	rs34645541	A	C	1	195875605	0.6092	-0.206104	0.0095	0.02147	FALSE	0.441004	1.302e-06	TRUE	2.20172e-06	23.4882
Activated & resting CD4 regulatory T cell %CD4 regulatory T cell || id:ebi-a-GCST90001499	rs369976766	A	T	22	28835840	1.032	0.127063	0.0035	0.02249	FALSE	0.657962	1.74201e-06	TRUE	2.46568e-06	22.9332
Activated & resting CD4 regulatory T cell %CD4 regulatory T cell || id:ebi-a-GCST90001499	rs413431	G	A	2	39176695	-0.2936	-0.0452608	0.8154	0.92025	FALSE	0.804825	9.54333e-21	TRUE	1.6379e-20	88.3829
Activated & resting CD4 regulatory T cell %CD4 regulatory T cell || id:ebi-a-GCST90001499	rs562562	A	G	18	24263725	-0.1195	-0.147919	0.3714	0.3456	FALSE	0.0667852	1.81001e-06	TRUE	5.12594e-06	22.8667
Activated & resting CD4 regulatory T cell %CD4 regulatory T cell || id:ebi-a-GCST90001499	rs60220946	T	C	1	193505625	0.4221	-0.245455	0.0212	0.01943	FALSE	0.526628	2.94897e-07	TRUE	4.73738e-07	26.3943
Activated & resting CD4 regulatory T cell %CD4 regulatory T cell || id:ebi-a-GCST90001499	rs6587385	C	T	1	248047256	0.125	0.113061	0.7012	0.6687	FALSE	0.178483	1.48201e-06	TRUE	3.34097e-06	23.2389
Activated & resting CD4 regulatory T cell %CD4 regulatory T cell || id:ebi-a-GCST90001499	rs6751481	C	T	2	38897810	0.2886	-0.0428389	0.4709	0.5031	FALSE	0.576692	5.48656e-33	TRUE	1.47555e-32	146.18
Activated & resting CD4 regulatory T cell %CD4 regulatory T cell || id:ebi-a-GCST90001499	rs75981740	G	A	1	5012020	-0.2161	-0.102306	0.0711	0.03681	FALSE	0.672044	2.91602e-06	TRUE	4.0344e-06	21.9454
Activated & resting CD4 regulatory T cell %CD4 regulatory T cell || id:ebi-a-GCST90001499	rs7893324	C	T	10	6111075	-0.1646	0.127988	0.1562	0.1186	FALSE	0.322102	1.088e-06	TRUE	2.06272e-06	23.842
Activated & resting CD4 regulatory T cell %CD4 regulatory T cell || id:ebi-a-GCST90001499	rs79224901	C	G	8	3651438	0.4155	-0.772253	0.0221	0.01329	FALSE	0.106938	7.79704e-07	TRUE	2.04938e-06	24.4963
Activated & resting CD4 regulatory T cell %CD4+ T cell || id:ebi-a-GCST90001500	rs113376235	A	C	16	75514711	0.352	0.311017	0.0278	0.02658	FALSE	0.1413	4.454e-06	TRUE	1.02037e-05	21.1223
Activated & resting CD4 regulatory T cell %CD4+ T cell || id:ebi-a-GCST90001500	rs116794175	C	T	1	194010208	0.9735	-0.139809	0.0042	0.01125	FALSE	0.882196	3.74602e-07	TRUE	4.61959e-07	25.9236
Activated & resting CD4 regulatory T cell %CD4+ T cell || id:ebi-a-GCST90001500	rs1247730	T	C	11	79922768	0.1384	-0.0562577	0.2232	0.3252	FALSE	0.477033	2.79299e-06	TRUE	4.43814e-06	22.0403
Activated & resting CD4 regulatory T cell %CD4+ T cell || id:ebi-a-GCST90001500	rs145165211	A	G	8	21371903	-0.5131	-0.286221	0.0167	0.01534	FALSE	0.249145	5.38505e-07	TRUE	1.13427e-06	25.2059
Activated & resting CD4 regulatory T cell %CD4+ T cell || id:ebi-a-GCST90001500	rs17583875	A	G	1	197924770	1.827	0.0217831	0.0029	0.02249	FALSE	0.934787	4.63981e-16	TRUE	6.47476e-16	66.5839
Activated & resting CD4 regulatory T cell %CD4+ T cell || id:ebi-a-GCST90001500	rs190023756	A	G	1	199471227	0.5843	0.243208	0.01	0.05726	FALSE	0.163782	1.55801e-06	TRUE	3.54897e-06	23.1651
Activated & resting CD4 regulatory T cell %CD4+ T cell || id:ebi-a-GCST90001500	rs408686	A	C	2	39177320	-0.2228	-0.144844	0.8142	0.92638	FALSE	0.52433	5.06058e-12	TRUE	9.94915e-12	47.9953
Activated & resting CD4 regulatory T cell %CD4+ T cell || id:ebi-a-GCST90001500	rs461709	A	G	19	47666711	-0.1276	0.0354226	0.2789	0.228	FALSE	0.707496	2.46598e-06	TRUE	3.34113e-06	22.2683
Activated & resting CD4 regulatory T cell %CD4+ T cell || id:ebi-a-GCST90001500	rs514150	C	T	10	8084573	-0.1167	-0.104288	0.6045	0.6677	FALSE	0.220051	3.37404e-06	TRUE	6.89889e-06	21.6687
Activated & resting CD4 regulatory T cell %CD4+ T cell || id:ebi-a-GCST90001500	rs61924635	C	T	12	25650645	0.7724	-0.670044	0.0055	0.01329	FALSE	0.414136	3.59302e-06	TRUE	6.00134e-06	21.5466
Activated & resting CD4 regulatory T cell %CD4+ T cell || id:ebi-a-GCST90001500	rs62285107	T	C	4	1731279	-0.1995	0.13946	0.0912	0.1472	FALSE	0.185023	2.666e-06	TRUE	5.81577e-06	22.1075
Activated & resting CD4 regulatory T cell %CD4+ T cell || id:ebi-a-GCST90001500	rs62390348	T	C	6	14892248	0.5437	-0.659701	0.0106	0.02352	FALSE	0.0291917	3.89798e-06	TRUE	1.26427e-05	21.3749
Activated & resting CD4 regulatory T cell %CD4+ T cell || id:ebi-a-GCST90001500	rs6724848	A	G	2	38678651	0.1161	-0.0653425	0.4951	0.4264	FALSE	0.408739	3.145e-06	TRUE	5.32457e-06	21.7928
Activated & resting CD4 regulatory T cell %CD4+ T cell || id:ebi-a-GCST90001500	rs6751481	C	T	2	38897810	0.2086	-0.0428389	0.4709	0.5031	FALSE	0.576692	5.19278e-17	TRUE	1.11884e-16	70.9786
Activated & resting CD4 regulatory T cell %CD4+ T cell || id:ebi-a-GCST90001500	rs73009664	C	T	3	2721613	0.459	-0.7439	0.0147	0.03067	FALSE	0.000944909	4.60098e-06	TRUE	2.48434e-05	21.0681
Activated & resting CD4 regulatory T cell %CD4+ T cell || id:ebi-a-GCST90001500	rs76225340	T	G	8	3654985	0.3934	-0.771791	0.022	0.01329	FALSE	0.10721	4.81804e-06	TRUE	1.17742e-05	20.9692
Activated & resting CD4 regulatory T cell %CD4+ T cell || id:ebi-a-GCST90001500	rs76882749	C	T	1	54532130	-0.4841	0.271076	0.0141	0.02454	FALSE	0.13382	2.47799e-06	TRUE	5.86391e-06	22.2626
Activated & resting CD4 regulatory T cell %CD4+ T cell || id:ebi-a-GCST90001500	rs77071786	C	G	12	23501010	-0.2529	-0.0342711	0.0598	0.04294	FALSE	0.839888	1.75902e-06	TRUE	2.19957e-06	22.9159
Activated & secreting CD4 regulatory T cell Absolute Count || id:ebi-a-GCST90001501	rs113435341	G	A	1	198151688	-2.018	0.13569	0.0032	0.01943	FALSE	0.80162	1.46791e-18	TRUE	2.43528e-18	78.2008
Activated & secreting CD4 regulatory T cell Absolute Count || id:ebi-a-GCST90001501	rs114437347	C	G	4	86967620	-3.873	0.589947	0.0003	0.01329	FALSE	0.325738	4.46797e-06	TRUE	8.05555e-06	21.1177
Activated & secreting CD4 regulatory T cell Absolute Count || id:ebi-a-GCST90001501	rs11579717	A	G	1	199999121	-1.179	-0.188549	0.0044	0.04294	FALSE	0.196611	1.17501e-09	TRUE	3.19705e-09	37.2018
Activated & secreting CD4 regulatory T cell Absolute Count || id:ebi-a-GCST90001501	rs1268153	A	G	6	109035696	0.8482	-0.041437	0.0053	0.04499	FALSE	0.756343	1.11199e-06	TRUE	1.46694e-06	23.8175
Activated & secreting CD4 regulatory T cell Absolute Count || id:ebi-a-GCST90001501	rs138915779	A	C	1	190079170	-1.518	0.582165	0.0034	0.01943	FALSE	0.0515407	1.67302e-10	TRUE	7.35235e-10	41.0595
Activated & secreting CD4 regulatory T cell Absolute Count || id:ebi-a-GCST90001501	rs138960714	C	A	4	123422719	-2.389	-0.821905	0.0006	0.01022	FALSE	0.0668529	4.35502e-06	TRUE	1.17311e-05	21.1802
Activated & secreting CD4 regulatory T cell Absolute Count || id:ebi-a-GCST90001501	rs145600407	T	C	13	19280601	-0.5371	0.397617	0.0206	0.02556	FALSE	0.489157	2.85299e-07	TRUE	4.70101e-07	26.4673
Activated & secreting CD4 regulatory T cell Absolute Count || id:ebi-a-GCST90001501	rs147638541	G	A	17	66206097	-1.375	-0.0572266	0.0018	0.0317	FALSE	0.70395	2.95101e-06	TRUE	4.02711e-06	21.9029
Activated & secreting CD4 regulatory T cell Absolute Count || id:ebi-a-GCST90001501	rs149951966	C	T	17	41137136	0.2078	-0.0950652	0.1035	0.1677	FALSE	0.330902	2.33297e-06	TRUE	4.23433e-06	22.3855
Activated & secreting CD4 regulatory T cell Absolute Count || id:ebi-a-GCST90001501	rs17717645	C	T	7	18003774	0.3923	-0.133018	0.0267	0.01329	FALSE	0.546197	1.72699e-06	TRUE	2.64023e-06	22.9552
Activated & secreting CD4 regulatory T cell Absolute Count || id:ebi-a-GCST90001501	rs61839660	T	C	10	6094697	0.3316	0.17385	0.0542	0.06953	FALSE	0.360136	7.93305e-09	TRUE	1.62194e-08	33.4553
Activated & secreting CD4 regulatory T cell Absolute Count || id:ebi-a-GCST90001501	rs7162344	A	G	15	26030485	-0.1207	-0.030499	0.4314	0.3528	FALSE	0.717857	2.90703e-06	TRUE	3.9203e-06	21.9374
Activated & secreting CD4 regulatory T cell Absolute Count || id:ebi-a-GCST90001501	rs75280379	C	T	6	121512597	1.467	0.0718999	0.0022	0.01636	FALSE	0.803253	1.501e-06	TRUE	1.9211e-06	23.2258
Activated & secreting CD4 regulatory T cell Absolute Count || id:ebi-a-GCST90001501	rs75596315	T	C	12	122520112	0.2653	0.000870821	0.0523	0.09202	FALSE	0.99445	4.28499e-06	TRUE	4.79711e-06	21.1996
Activated & secreting CD4 regulatory T cell Absolute Count || id:ebi-a-GCST90001501	rs76202906	A	C	1	113476831	-0.3574	-0.466835	0.0301	0.01534	FALSE	0.279846	1.77701e-06	TRUE	3.45663e-06	22.8973
Activated & secreting CD4 regulatory T cell %CD4 regulatory T cell || id:ebi-a-GCST90001502	rs10059100	G	A	5	120100784	0.1214	0.0548685	0.3224	0.3793	FALSE	0.48272	6.51493e-07	TRUE	1.06624e-06	24.8565
Activated & secreting CD4 regulatory T cell %CD4 regulatory T cell || id:ebi-a-GCST90001502	rs112553628	G	A	2	38077329	-0.2867	0.0309009	0.0352	0.06033	FALSE	0.852973	2.31499e-06	TRUE	2.86361e-06	22.3826
Activated & secreting CD4 regulatory T cell %CD4 regulatory T cell || id:ebi-a-GCST90001502	rs113000944	T	C	20	48836592	-0.2336	0.000897171	0.063	0.03374	FALSE	0.995733	6.944e-07	TRUE	7.92649e-07	24.7135
Activated & secreting CD4 regulatory T cell %CD4 regulatory T cell || id:ebi-a-GCST90001502	rs113435341	G	A	1	198151688	-2.621	0.13569	0.0032	0.01943	FALSE	0.80162	6.32995e-40	TRUE	1.15747e-39	179.371
Activated & secreting CD4 regulatory T cell %CD4 regulatory T cell || id:ebi-a-GCST90001502	rs11579717	A	G	1	199999121	-1.821	-0.188549	0.0044	0.04294	FALSE	0.196611	1.86896e-27	TRUE	1.10181e-26	119.904
Activated & secreting CD4 regulatory T cell %CD4 regulatory T cell || id:ebi-a-GCST90001502	rs116850494	A	G	13	60389778	-0.4419	-0.254546	0.0145	0.03783	FALSE	0.16708	2.91998e-06	TRUE	6.49648e-06	21.941
Activated & secreting CD4 regulatory T cell %CD4 regulatory T cell || id:ebi-a-GCST90001502	rs13000564	C	T	2	41596014	0.1141	0.13972	0.2959	0.3313	FALSE	0.0889222	4.61604e-06	TRUE	1.18178e-05	21.0484
Activated & secreting CD4 regulatory T cell %CD4 regulatory T cell || id:ebi-a-GCST90001502	rs138915779	A	C	1	190079170	-1.784	0.582165	0.0035	0.01943	FALSE	0.0515407	3.69828e-18	TRUE	2.82034e-17	76.327
Activated & secreting CD4 regulatory T cell %CD4 regulatory T cell || id:ebi-a-GCST90001502	rs138960714	C	A	4	123422719	-2.124	-0.821905	0.0006	0.01022	FALSE	0.0668529	2.585e-06	TRUE	7.19381e-06	22.1797
Activated & secreting CD4 regulatory T cell %CD4 regulatory T cell || id:ebi-a-GCST90001502	rs145406940	A	G	12	23093493	1.967	0.417422	0.001	0.01022	FALSE	0.294056	3.51196e-06	TRUE	6.57138e-06	21.593
Activated & secreting CD4 regulatory T cell %CD4 regulatory T cell || id:ebi-a-GCST90001502	rs146899923	C	T	1	195919849	-0.7496	-0.084022	0.0089	0.01329	FALSE	0.763127	1.67799e-09	TRUE	2.44924e-09	36.4851
Activated & secreting CD4 regulatory T cell %CD4 regulatory T cell || id:ebi-a-GCST90001502	rs150956189	C	T	1	214625781	-2.624	-0.225626	0.0003	0.01738	FALSE	0.248408	4.01597e-06	TRUE	7.93522e-06	21.3193
Activated & secreting CD4 regulatory T cell %CD4 regulatory T cell || id:ebi-a-GCST90001502	rs17607399	T	C	2	41884212	-0.2077	0.16158	0.1084	0.07464	FALSE	0.24883	1.7e-08	TRUE	3.91132e-08	31.9765
Activated & secreting CD4 regulatory T cell %CD4 regulatory T cell || id:ebi-a-GCST90001502	rs187089343	C	A	1	182091538	-0.9956	0.555884	0.0047	0.01125	FALSE	0.111132	4.52397e-09	TRUE	1.40595e-08	34.5825
Activated & secreting CD4 regulatory T cell %CD4 regulatory T cell || id:ebi-a-GCST90001502	rs192123974	T	C	11	13923816	-1.546	-0.157163	0.0016	0.01431	FALSE	0.482436	9.19009e-07	TRUE	1.49987e-06	24.1799
Activated & secreting CD4 regulatory T cell %CD4 regulatory T cell || id:ebi-a-GCST90001502	rs413431	G	A	2	39176695	0.2748	-0.0452608	0.8154	0.92025	FALSE	0.804825	1.16305e-20	TRUE	2.0127e-20	87.9626
Activated & secreting CD4 regulatory T cell %CD4 regulatory T cell || id:ebi-a-GCST90001502	rs60220946	T	C	1	193505625	-0.4053	-0.245455	0.0212	0.01943	FALSE	0.526628	1.367e-07	TRUE	2.24442e-07	27.8794
Activated & secreting CD4 regulatory T cell %CD4 regulatory T cell || id:ebi-a-GCST90001502	rs61828007	G	A	1	203502968	-0.356	0.182165	0.0289	0.01329	FALSE	0.537575	2.12701e-07	TRUE	3.43037e-07	27.0175
Activated & secreting CD4 regulatory T cell %CD4 regulatory T cell || id:ebi-a-GCST90001502	rs6751481	C	T	2	38897810	-0.2903	-0.0428389	0.4709	0.5031	FALSE	0.576692	6.28782e-38	TRUE	1.63052e-37	169.924
Activated & secreting CD4 regulatory T cell %CD4 regulatory T cell || id:ebi-a-GCST90001502	rs7530076	A	G	1	195825276	0.4611	0.151213	0.9748	0.96728	FALSE	0.445837	4.49904e-10	TRUE	8.89002e-10	39.1113
Activated & secreting CD4 regulatory T cell %CD4 regulatory T cell || id:ebi-a-GCST90001502	rs9274712	T	C	6	32637298	0.1731	-0.122173	0.3326		FALSE	0.139314	5.80898e-07	TRUE	1.43757e-06	25.0724
Activated & secreting CD4 regulatory T cell %CD4+ T cell || id:ebi-a-GCST90001503	rs10925924	G	T	1	239767145	-0.1944	0.0111902	0.8829	0.8374	FALSE	0.923942	4.76903e-07	TRUE	5.65712e-07	25.4695
Activated & secreting CD4 regulatory T cell %CD4+ T cell || id:ebi-a-GCST90001503	rs11256966	G	C	10	6185310	-0.1567	0.0485208	0.3848	0.2607	FALSE	0.636878	2.64101e-09	TRUE	4.23322e-09	35.6081
Activated & secreting CD4 regulatory T cell %CD4+ T cell || id:ebi-a-GCST90001503	rs113435341	G	A	1	198151688	-2.11	0.13569	0.0032	0.01943	FALSE	0.80162	1.30707e-21	TRUE	2.29145e-21	92.4051
Activated & secreting CD4 regulatory T cell %CD4+ T cell || id:ebi-a-GCST90001503	rs114437347	C	G	4	86967620	-3.73	0.589947	0.0003	0.01329	FALSE	0.325738	4.23097e-06	TRUE	7.66972e-06	21.2212
Activated & secreting CD4 regulatory T cell %CD4+ T cell || id:ebi-a-GCST90001503	rs11579717	A	G	1	199999121	-1.573	-0.188549	0.0044	0.04294	FALSE	0.196611	3.3512e-17	TRUE	1.34744e-16	71.9067
Activated & secreting CD4 regulatory T cell %CD4+ T cell || id:ebi-a-GCST90001503	rs12712610	G	A	2	38897249	-0.1572	-0.0415912	0.2975	0.1718	FALSE	0.721224	1.20601e-08	TRUE	1.75653e-08	32.6293
Activated & secreting CD4 regulatory T cell %CD4+ T cell || id:ebi-a-GCST90001503	rs138514398	G	T	11	66788802	-9.179	-0.239486		0.01125	FALSE	0.393472	3.004e-06	TRUE	5.14534e-06	21.8873
Activated & secreting CD4 regulatory T cell %CD4+ T cell || id:ebi-a-GCST90001503	rs138915779	A	C	1	190079170	-1.565	0.582165	0.0035	0.01943	FALSE	0.0515407	6.75461e-12	TRUE	3.31378e-11	47.4474
Activated & secreting CD4 regulatory T cell %CD4+ T cell || id:ebi-a-GCST90001503	rs138960714	C	A	4	123422719	-2.923	-0.821905	0.0006	0.01022	FALSE	0.0668529	5.13098e-09	TRUE	1.8422e-08	34.3266
Activated & secreting CD4 regulatory T cell %CD4+ T cell || id:ebi-a-GCST90001503	rs145444215	A	G	14	103258906	-1.986	0.587281	0.0009	0.01329	FALSE	0.187522	1.82802e-06	TRUE	3.98557e-06	22.8573
Activated & secreting CD4 regulatory T cell %CD4+ T cell || id:ebi-a-GCST90001503	rs147838148	G	T	22	47814108	-2.662	-0.136666	0.0006	0.01125	FALSE	0.615022	2.68398e-08	TRUE	4.20235e-08	31.0662
Activated & secreting CD4 regulatory T cell %CD4+ T cell || id:ebi-a-GCST90001503	rs17465223	A	G	12	23612754	-0.1728	0.130999	0.1318	0.1718	FALSE	0.190304	2.80899e-06	TRUE	6.01297e-06	22.0252
Activated & secreting CD4 regulatory T cell %CD4+ T cell || id:ebi-a-GCST90001503	rs186715000	G	A	4	1589324	-2.136	-1.0637	0.0006	0.01125	FALSE	0.146124	4.75094e-06	TRUE	1.06992e-05	21.0102
Activated & secreting CD4 regulatory T cell %CD4+ T cell || id:ebi-a-GCST90001503	rs2668533	T	C	4	54555201	-0.131	-0.0804825	0.7284	0.5225	FALSE	0.295056	3.093e-06	TRUE	5.79171e-06	21.8422
Activated & secreting CD4 regulatory T cell %CD4+ T cell || id:ebi-a-GCST90001503	rs2958568	C	A	8	19426186	0.1207	0.0192651	0.4751	0.4213	FALSE	0.803473	1.93798e-06	TRUE	2.48437e-06	22.7241
Activated & secreting CD4 regulatory T cell %CD4+ T cell || id:ebi-a-GCST90001503	rs35378667	C	T	1	205001095	-0.5302	-0.342484	0.0141	0.02352	FALSE	0.261766	2.717e-07	TRUE	5.71143e-07	26.549
Activated & secreting CD4 regulatory T cell %CD4+ T cell || id:ebi-a-GCST90001503	rs4901222	T	C	14	38241882	-2.838	0.389883	0.0004	0.02965	FALSE	0.0113446	1.894e-06	TRUE	7.56021e-06	22.7735
Activated & secreting CD4 regulatory T cell %CD4+ T cell || id:ebi-a-GCST90001503	rs6065288	T	C	20	39567774	0.1447	-0.132782	0.2026	0.1329	FALSE	0.23643	4.427e-06	TRUE	8.85886e-06	21.1284
Activated & secreting CD4 regulatory T cell %CD4+ T cell || id:ebi-a-GCST90001503	rs61839660	T	C	10	6094697	0.4097	0.17385	0.0543	0.06953	FALSE	0.360136	1.38007e-13	TRUE	3.55618e-13	55.1675
Activated & secreting CD4 regulatory T cell %CD4+ T cell || id:ebi-a-GCST90001503	rs6438325	C	A	3	116384674	-0.1805	-0.0395978	0.8749	0.8814	FALSE	0.766953	1.232e-06	TRUE	1.63441e-06	23.5941
Activated & secreting CD4 regulatory T cell %CD4+ T cell || id:ebi-a-GCST90001503	rs73155096	G	C	3	149610852	-0.7413	-0.189906	0.0063	0.04908	FALSE	0.305245	3.77103e-06	TRUE	7.01717e-06	21.439
Activated & secreting CD4 regulatory T cell %CD4+ T cell || id:ebi-a-GCST90001503	rs74830391	T	C	7	37427289	0.1992	0.0687587	0.1525	0.1094	FALSE	0.552934	3.87097e-08	TRUE	6.35461e-08	30.3474
CD25++ CD4+ T cell Absolute Count || id:ebi-a-GCST90001504	rs11697981	C	T	20	43093014	0.1763	-0.0248702	0.132	0.1656	FALSE	0.826302	3.209e-06	TRUE	3.98976e-06	21.7646
CD25++ CD4+ T cell Absolute Count || id:ebi-a-GCST90001504	rs137903114	C	T	11	130770585	-0.9764	0.0479575	0.0035	0.02147	FALSE	0.889379	4.21502e-06	TRUE	5.03553e-06	21.2321
CD25++ CD4+ T cell Absolute Count || id:ebi-a-GCST90001504	rs140960913	T	C	7	158180337	0.3573	-0.230091	0.0276	0.01227	FALSE	0.499242	4.65704e-06	TRUE	7.21055e-06	21.0428
CD25++ CD4+ T cell Absolute Count || id:ebi-a-GCST90001504	rs142289362	A	G	16	77778611	0.4896	2.39294	0.016	0.01125	FALSE	0.0566918	1.232e-06	TRUE	3.6134e-06	23.6387
CD25++ CD4+ T cell Absolute Count || id:ebi-a-GCST90001504	rs145600407	T	C	13	19280601	-0.4767	0.397617	0.0206	0.02556	FALSE	0.489157	4.82103e-06	TRUE	7.54142e-06	20.9695
CD25++ CD4+ T cell Absolute Count || id:ebi-a-GCST90001504	rs149951966	C	T	17	41137136	0.2152	-0.0950652	0.1035	0.1677	FALSE	0.330902	8.48106e-07	TRUE	1.57841e-06	24.3508
CD25++ CD4+ T cell Absolute Count || id:ebi-a-GCST90001504	rs150956240	G	A	2	21238984	0.6588	-0.559591	0.0091	0.0184	FALSE	0.152203	1.84001e-06	TRUE	4.27293e-06	22.8233
CD25++ CD4+ T cell Absolute Count || id:ebi-a-GCST90001504	rs17717645	C	T	7	18003774	0.3864	-0.133018	0.0267	0.01329	FALSE	0.546197	2.09599e-06	TRUE	3.19638e-06	22.5777
CD25++ CD4+ T cell Absolute Count || id:ebi-a-GCST90001504	rs2019002	A	G	22	25652094	0.1203	-0.010075	0.4972	0.6227	FALSE	0.901781	3.71604e-06	TRUE	4.4506e-06	21.4579
CD25++ CD4+ T cell Absolute Count || id:ebi-a-GCST90001504	rs507492	C	G	6	109031005	0.7221	-0.0617576	0.007	0.0501	FALSE	0.639247	1.502e-06	TRUE	2.13786e-06	23.2365
CD25++ CD4+ T cell Absolute Count || id:ebi-a-GCST90001504	rs6131700	C	G	20	15742230	-0.3605	-0.0939522	0.0311	0.02147	FALSE	0.72758	1.67402e-06	TRUE	2.23958e-06	23.0242
CD25++ CD4+ T cell Absolute Count || id:ebi-a-GCST90001504	rs61839660	T	C	10	6094697	0.4625	0.17385	0.0542	0.06953	FALSE	0.360136	4.05415e-16	TRUE	1.13747e-15	66.8659
CD25++ CD4+ T cell %CD4+ T cell || id:ebi-a-GCST90001505	rs114400243	A	T	9	11577096	-0.4481	0.274054	0.0198	0.01636	FALSE	0.595376	2.76001e-06	TRUE	4.0495e-06	22.0439
CD25++ CD4+ T cell %CD4+ T cell || id:ebi-a-GCST90001505	rs11603619	A	G	11	12094804	-0.476	-0.22664	0.0159	0.01329	FALSE	0.71896	1.39901e-06	TRUE	1.89552e-06	23.3672
CD25++ CD4+ T cell %CD4+ T cell || id:ebi-a-GCST90001505	rs116928928	C	T	11	32030595	-0.2994	-0.326366	0.0407	0.01534	FALSE	0.440434	4.27396e-06	TRUE	6.95799e-06	21.2101
CD25++ CD4+ T cell %CD4+ T cell || id:ebi-a-GCST90001505	rs117760133	T	G	8	129187397	0.2309	-0.0711466	0.07	0.04397	FALSE	0.85795	2.452e-06	TRUE	3.01124e-06	22.2779
CD25++ CD4+ T cell %CD4+ T cell || id:ebi-a-GCST90001505	rs12458491	T	A	18	35307820	0.4545	-0.134896	0.0188	0.0726	FALSE	0.226089	9.02298e-07	TRUE	1.91112e-06	24.2211
CD25++ CD4+ T cell %CD4+ T cell || id:ebi-a-GCST90001505	rs140655813	T	C	1	163746986	-0.4015	-0.00453778	0.0207	0.01125	FALSE	0.987847	4.77002e-06	TRUE	5.36252e-06	20.9926
CD25++ CD4+ T cell %CD4+ T cell || id:ebi-a-GCST90001505	rs61839660	T	C	10	6094697	0.592	0.17385	0.0543	0.06953	FALSE	0.360136	1.63682e-26	TRUE	6.13679e-26	115.478
CD25++ CD4+ T cell %CD4+ T cell || id:ebi-a-GCST90001505	rs71479760	A	C	10	6183872	-0.1358	0.123932	0.3695	0.2147	FALSE	0.245874	2.96797e-07	TRUE	6.34225e-07	26.3801
CD25++ CD4+ T cell %CD4+ T cell || id:ebi-a-GCST90001505	rs7305147	C	T	12	23524261	0.176	-0.142041	0.8718	0.8313	FALSE	0.158834	3.74197e-06	TRUE	8.30987e-06	21.4741
CD25++ CD4+ T cell %CD4+ T cell || id:ebi-a-GCST90001505	rs74553250	T	C	17	40063525	-0.1839	0.276766	0.1135	0.02249	FALSE	0.469777	4.853e-06	TRUE	7.67748e-06	20.9689
CD25++ CD4+ T cell %CD4+ T cell || id:ebi-a-GCST90001505	rs7831142	A	G	8	1673599	0.1491	0.0033033	0.1852	0.2178	FALSE	0.970347	3.596e-06	TRUE	4.07568e-06	21.5479
CD25++ CD4+ T cell %CD4+ T cell || id:ebi-a-GCST90001505	rs79327855	T	C	3	144158111	-1.787	0.393518	0.0009	0.01227	FALSE	0.3015	4.30398e-06	TRUE	8.02703e-06	21.1794
CD25++ CD4+ T cell %CD4+ T cell || id:ebi-a-GCST90001505	rs80266752	C	G	20	52010540	0.3302	0.491503	0.0368	0.02045	FALSE	0.102361	6.422e-07	TRUE	1.72087e-06	24.8718
CD25++ CD4+ T cell %CD4+ T cell || id:ebi-a-GCST90001505	rs9268791	C	T	6	32421073	-0.157	0.0241566	0.7472	0.6534	FALSE	0.75487	1.95398e-06	TRUE	2.59329e-06	22.7033
CD25++ CD4+ T cell %T cell || id:ebi-a-GCST90001506	rs113339346	T	C	2	42801648	0.2544	-0.159211	0.0634	0.05419	FALSE	0.363178	3.27303e-06	TRUE	5.76262e-06	21.7174
CD25++ CD4+ T cell %T cell || id:ebi-a-GCST90001506	rs117469911	A	C	7	79791344	-0.9208	-0.52722	0.0036	0.01329	FALSE	0.151169	2.62803e-06	TRUE	6.04469e-06	22.1385
CD25++ CD4+ T cell %T cell || id:ebi-a-GCST90001506	rs12325554	C	G	16	84053417	0.4872	0.318705	0.0147	0.04908	FALSE	0.245969	3.51399e-06	TRUE	7.01568e-06	21.5707
CD25++ CD4+ T cell %T cell || id:ebi-a-GCST90001506	rs2004605	T	C	9	37391292	0.1265	-0.0591951	0.35	0.3088	FALSE	0.469942	2.712e-06	TRUE	4.37128e-06	22.0816
CD25++ CD4+ T cell %T cell || id:ebi-a-GCST90001506	rs2403273	G	C	4	1760374	-0.1753	0.0222188	0.1269	0.2423	FALSE	0.804432	4.92595e-06	TRUE	6.1826e-06	20.9382
CD25++ CD4+ T cell %T cell || id:ebi-a-GCST90001506	rs2702579	T	C	18	71659838	-0.2661	0.181312	0.049	0.06953	FALSE	0.274976	4.54904e-06	TRUE	8.68886e-06	21.0782
CD25++ CD4+ T cell %T cell || id:ebi-a-GCST90001506	rs419099	G	A	5	102089442	-0.1445	-0.0946588	0.2912	0.3896	FALSE	0.220322	1.10101e-06	TRUE	2.3583e-06	23.8155
CD25++ CD4+ T cell %T cell || id:ebi-a-GCST90001506	rs61839660	T	C	10	6094697	0.5156	0.17385	0.0543	0.06953	FALSE	0.360136	3.2107e-20	TRUE	1.03318e-19	85.9338
CD25++ CD4+ T cell %T cell || id:ebi-a-GCST90001506	rs62626343	G	C	10	6128374	0.1454	-0.00661314	0.214	0.1217	FALSE	0.952263	2.43899e-06	TRUE	2.82359e-06	22.2858
CD25++ CD4+ T cell %T cell || id:ebi-a-GCST90001506	rs67691565	A	G	20	52169857	-0.1757	0.00886367	0.134	0.1667	FALSE	0.931597	2.03198e-06	TRUE	2.39231e-06	22.6352
CD25++ CD4+ T cell %T cell || id:ebi-a-GCST90001506	rs79327855	T	C	3	144158111	-2.022	0.393518	0.0009	0.01227	FALSE	0.3015	2.27698e-07	TRUE	4.61375e-07	26.8802
CD25++ CD45RA+ CD4 not regulatory T cell Absolute Count || id:ebi-a-GCST90001507	rs10905719	A	G	10	6115171	0.1573	-0.0198303	0.2093	0.3037	FALSE	0.804586	1.262e-06	TRUE	1.59842e-06	23.585
CD25++ CD45RA+ CD4 not regulatory T cell Absolute Count || id:ebi-a-GCST90001507	rs11124653	A	C	2	39112166	-0.1861	-0.0700356	0.5907	0.6319	FALSE	0.386426	3.74197e-12	TRUE	8.75301e-12	48.5814
CD25++ CD45RA+ CD4 not regulatory T cell Absolute Count || id:ebi-a-GCST90001507	rs112238613	C	T	11	110766468	1.573	-0.238034	0.0013	0.02863	FALSE	0.320678	2.323e-06	TRUE	4.25951e-06	22.3942
CD25++ CD45RA+ CD4 not regulatory T cell Absolute Count || id:ebi-a-GCST90001507	rs116517602	T	C	1	198922068	1.722	0.413199	0.0041	0.01227	FALSE	0.299085	3.67282e-19	TRUE	1.25819e-18	81.0282
CD25++ CD45RA+ CD4 not regulatory T cell Absolute Count || id:ebi-a-GCST90001507	rs116794175	C	T	1	194010208	1.029	-0.139809	0.0043	0.01125	FALSE	0.882196	2.646e-07	TRUE	3.30931e-07	26.5772
CD25++ CD45RA+ CD4 not regulatory T cell Absolute Count || id:ebi-a-GCST90001507	rs12712610	G	A	2	38897249	0.2347	-0.0415912	0.2972	0.1718	FALSE	0.721224	2.14981e-16	TRUE	3.76777e-16	68.151
CD25++ CD45RA+ CD4 not regulatory T cell Absolute Count || id:ebi-a-GCST90001507	rs141541045	T	A	1	182131075	0.7554	0.419058	0.0066	0.01738	FALSE	0.110912	1.88699e-06	TRUE	4.68389e-06	22.8003
CD25++ CD45RA+ CD4 not regulatory T cell Absolute Count || id:ebi-a-GCST90001507	rs144350975	A	C	1	188000439	0.4366	-0.0259656	0.0251	0.01431	FALSE	0.933341	2.03901e-07	TRUE	2.44189e-07	27.1055
CD25++ CD45RA+ CD4 not regulatory T cell Absolute Count || id:ebi-a-GCST90001507	rs148388592	A	G	19	16483486	0.3347	0.289966	0.0377	0.03272	FALSE	0.134288	1.03001e-06	TRUE	2.51212e-06	23.9581
CD25++ CD45RA+ CD4 not regulatory T cell Absolute Count || id:ebi-a-GCST90001507	rs17607399	T	C	2	41884212	0.1969	0.16158	0.1084	0.07464	FALSE	0.24883	3.34203e-06	TRUE	6.60305e-06	21.6778
CD25++ CD45RA+ CD4 not regulatory T cell Absolute Count || id:ebi-a-GCST90001507	rs180839256	C	T	1	200021804	0.7176	0.179928	0.0078	0.03579	FALSE	0.67108	8.28095e-07	TRUE	1.1635e-06	24.3912
CD25++ CD45RA+ CD4 not regulatory T cell Absolute Count || id:ebi-a-GCST90001507	rs28446907	G	A	5	109149543	-0.8126	-0.191434	0.0063	0.01943	FALSE	0.530671	5.37106e-07	TRUE	8.49807e-07	25.223
CD25++ CD45RA+ CD4 not regulatory T cell Absolute Count || id:ebi-a-GCST90001507	rs73777152	T	C	5	106225233	-0.3121	-0.0853164	0.0372	0.08793	FALSE	0.416267	4.62903e-06	TRUE	7.66659e-06	21.053
CD25++ CD45RA+ CD4 not regulatory T cell Absolute Count || id:ebi-a-GCST90001507	rs75798204	T	C	5	129494174	-0.9619	0.154313	0.0043	0.0317	FALSE	0.516032	1.457e-06	TRUE	2.27689e-06	23.2941
CD25++ CD45RA+ CD4 not regulatory T cell Absolute Count || id:ebi-a-GCST90001507	rs75952429	G	T	19	15750527	0.3096	-0.340131	0.0439	0.02045	FALSE	0.19739	1.84302e-06	TRUE	3.95861e-06	22.8342
CD25++ CD45RA+ CD4 not regulatory T cell Absolute Count || id:ebi-a-GCST90001507	rs75958070	C	G	11	79203049	-0.205	0.0353565	0.1217	0.136	FALSE	0.746107	2.93697e-07	TRUE	3.96288e-07	26.4107
CD25++ CD45RA+ CD4 not regulatory T cell Absolute Count || id:ebi-a-GCST90001507	rs79536602	G	T	15	78621679	0.4748	0.289098	0.0175	0.01431	FALSE	0.168284	1.14501e-06	TRUE	2.61127e-06	23.7582
CD25++ CD45RA+ CD4 not regulatory T cell %CD4+ T cell || id:ebi-a-GCST90001508	rs10905719	A	G	10	6115171	0.1841	-0.0198303	0.2082	0.3037	FALSE	0.804586	7.05797e-09	TRUE	9.66309e-09	33.6854
CD25++ CD45RA+ CD4 not regulatory T cell %CD4+ T cell || id:ebi-a-GCST90001508	rs11124653	A	C	2	39112166	-0.2138	-0.0700356	0.5911	0.6319	FALSE	0.386426	5.22878e-16	TRUE	1.38616e-15	66.3877
CD25++ CD45RA+ CD4 not regulatory T cell %CD4+ T cell || id:ebi-a-GCST90001508	rs114437347	C	G	4	86967620	3.89	0.589947	0.0003	0.01329	FALSE	0.325738	4.33202e-06	TRUE	7.83972e-06	21.1776
CD25++ CD45RA+ CD4 not regulatory T cell %CD4+ T cell || id:ebi-a-GCST90001508	rs114780506	T	A	2	104762054	3.688	0.942874	0.0006	0.01125	FALSE	0.0137126	2.80899e-06	TRUE	1.05535e-05	22.0215
CD25++ CD45RA+ CD4 not regulatory T cell %CD4+ T cell || id:ebi-a-GCST90001508	rs116517602	T	C	1	198922068	1.941	0.413199	0.0041	0.01227	FALSE	0.299085	4.75554e-24	TRUE	1.97962e-23	103.815
CD25++ CD45RA+ CD4 not regulatory T cell %CD4+ T cell || id:ebi-a-GCST90001508	rs117626397	G	A	10	131423918	3.007	-0.220534	0.0004	0.01329	FALSE	0.462151	3.095e-07	TRUE	5.26235e-07	26.2953
CD25++ CD45RA+ CD4 not regulatory T cell %CD4+ T cell || id:ebi-a-GCST90001508	rs12958644	C	A	18	6060693	0.2701	0.119535	0.0599	0.06953	FALSE	0.460637	4.25696e-07	TRUE	7.2146e-07	25.6704
CD25++ CD45RA+ CD4 not regulatory T cell %CD4+ T cell || id:ebi-a-GCST90001508	rs13024840	A	T	2	38895920	0.2764	0.00732862	0.2587	0.1217	FALSE	0.954983	4.04762e-21	TRUE	5.69237e-21	90.1554
CD25++ CD45RA+ CD4 not regulatory T cell %CD4+ T cell || id:ebi-a-GCST90001508	rs141541045	T	A	1	182131075	0.7445	0.419058	0.0065	0.01738	FALSE	0.110912	2.28102e-06	TRUE	5.65479e-06	22.4297
CD25++ CD45RA+ CD4 not regulatory T cell %CD4+ T cell || id:ebi-a-GCST90001508	rs1430018	C	T	2	38132316	-0.2323	-0.0587169	0.9022	0.865	FALSE	0.590711	1.12699e-07	TRUE	1.74786e-07	28.2706
CD25++ CD45RA+ CD4 not regulatory T cell %CD4+ T cell || id:ebi-a-GCST90001508	rs149429639	C	T	18	42913522	1.783	-0.292352	0.001	0.02249	FALSE	0.281485	1.96499e-06	TRUE	3.79185e-06	22.7158
CD25++ CD45RA+ CD4 not regulatory T cell %CD4+ T cell || id:ebi-a-GCST90001508	rs149541387	A	T	12	15408104	0.4045	-0.669639	0.0212	0.01534	FALSE	0.279614	4.517e-06	TRUE	8.55116e-06	21.0999
CD25++ CD45RA+ CD4 not regulatory T cell %CD4+ T cell || id:ebi-a-GCST90001508	rs17022951	A	G	2	38807441	0.342	0.093716	0.0326	0.01738	FALSE	0.758841	2.34698e-06	TRUE	3.066e-06	22.3695
CD25++ CD45RA+ CD4 not regulatory T cell %CD4+ T cell || id:ebi-a-GCST90001508	rs180839256	C	T	1	200021804	0.7622	0.179928	0.0077	0.03579	FALSE	0.67108	1.37899e-07	TRUE	2.01611e-07	27.8614
CD25++ CD45RA+ CD4 not regulatory T cell %CD4+ T cell || id:ebi-a-GCST90001508	rs182812626	G	C	1	189980053	1.067	0.18637	0.0042	0.01227	FALSE	0.576861	2.33099e-07	TRUE	3.65409e-07	26.8284
CD25++ CD45RA+ CD4 not regulatory T cell %CD4+ T cell || id:ebi-a-GCST90001508	rs188418491	G	A	19	777304	2.218	-0.203323	0.0006	0.02249	FALSE	0.349	4.88405e-06	TRUE	8.64122e-06	20.94
CD25++ CD45RA+ CD4 not regulatory T cell %CD4+ T cell || id:ebi-a-GCST90001508	rs61836370	G	A	1	188691469	0.6318	0.288535	0.0145	0.0501	FALSE	0.0221146	4.41896e-09	TRUE	2.11424e-08	34.6059
CD25++ CD45RA+ CD4 not regulatory T cell %CD4+ T cell || id:ebi-a-GCST90001508	rs79536602	G	T	15	78621679	0.4559	0.289098	0.0175	0.01431	FALSE	0.168284	2.32097e-06	TRUE	5.20986e-06	22.3798
CD25++ CD45RA+ CD4 not regulatory T cell %T cell || id:ebi-a-GCST90001509	rs10905719	A	G	10	6115171	0.1734	-0.0198303	0.2082	0.3037	FALSE	0.804586	4.88495e-08	TRUE	6.56716e-08	29.8835
CD25++ CD45RA+ CD4 not regulatory T cell %T cell || id:ebi-a-GCST90001509	rs11124653	A	C	2	39112166	-0.1952	-0.0700356	0.5911	0.6319	FALSE	0.386426	1.35988e-13	TRUE	3.34917e-13	55.2128
CD25++ CD45RA+ CD4 not regulatory T cell %T cell || id:ebi-a-GCST90001509	rs114780506	T	A	2	104762054	3.735	0.942874	0.0006	0.01125	FALSE	0.0137126	2.053e-06	TRUE	7.90323e-06	22.6151
CD25++ CD45RA+ CD4 not regulatory T cell %T cell || id:ebi-a-GCST90001509	rs116517602	T	C	1	198922068	1.875	0.413199	0.0041	0.01227	FALSE	0.299085	1.49589e-22	TRUE	6.00843e-22	96.7736
CD25++ CD45RA+ CD4 not regulatory T cell %T cell || id:ebi-a-GCST90001509	rs117520868	A	C	19	16580644	0.332	0.0321216	0.0343	0.02965	FALSE	0.869013	4.41499e-06	TRUE	5.34024e-06	21.1447
CD25++ CD45RA+ CD4 not regulatory T cell %T cell || id:ebi-a-GCST90001509	rs117626397	G	A	10	131423918	2.958	-0.220534	0.0004	0.01329	FALSE	0.462151	4.71802e-07	TRUE	7.96328e-07	25.4714
CD25++ CD45RA+ CD4 not regulatory T cell %T cell || id:ebi-a-GCST90001509	rs117882514	C	A	18	6105334	0.3547	-0.0962334	0.0319	0.03988	FALSE	0.687298	6.17106e-07	TRUE	8.70856e-07	24.9437
CD25++ CD45RA+ CD4 not regulatory T cell %T cell || id:ebi-a-GCST90001509	rs13024840	A	T	2	38895920	0.2465	0.00732862	0.2587	0.1217	FALSE	0.954983	4.21697e-17	TRUE	5.82232e-17	71.4103
CD25++ CD45RA+ CD4 not regulatory T cell %T cell || id:ebi-a-GCST90001509	rs144105723	G	A	10	119138812	0.2382	-0.436421	0.0649	0.02147	FALSE	0.203911	3.743e-06	TRUE	7.85947e-06	21.4511
CD25++ CD45RA+ CD4 not regulatory T cell %T cell || id:ebi-a-GCST90001509	rs144350975	A	C	1	188000439	0.4042	-0.0259656	0.0253	0.01431	FALSE	0.933341	9.02402e-07	TRUE	1.06579e-06	24.2149
CD25++ CD45RA+ CD4 not regulatory T cell %T cell || id:ebi-a-GCST90001509	rs149429639	C	T	18	42913522	1.778	-0.292352	0.001	0.02249	FALSE	0.281485	2.06201e-06	TRUE	3.99295e-06	22.6127
CD25++ CD45RA+ CD4 not regulatory T cell %T cell || id:ebi-a-GCST90001509	rs17607399	T	C	2	41884212	0.1985	0.16158	0.1084	0.07464	FALSE	0.24883	1.7e-06	TRUE	3.43578e-06	22.989
CD25++ CD45RA+ CD4 not regulatory T cell %T cell || id:ebi-a-GCST90001509	rs180839256	C	T	1	200021804	0.7369	0.179928	0.0077	0.03579	FALSE	0.67108	3.47896e-07	TRUE	4.96151e-07	26.0786
CD25++ CD45RA+ CD4 not regulatory T cell %T cell || id:ebi-a-GCST90001509	rs28446907	G	A	5	109149543	-0.7381	-0.191434	0.0063	0.01943	FALSE	0.530671	4.64205e-06	TRUE	7.05522e-06	21.0435
CD25++ CD45RA+ CD4 not regulatory T cell %T cell || id:ebi-a-GCST90001509	rs4876568	T	G	8	115299703	-0.4787	-0.00804888	0.0185	0.04703	FALSE	0.962131	2.96299e-06	TRUE	3.42563e-06	21.8965
CD25++ CD45RA+ CD4 not regulatory T cell %T cell || id:ebi-a-GCST90001509	rs61836370	G	A	1	188691469	0.6084	0.288535	0.0145	0.0501	FALSE	0.0221146	1.57801e-08	TRUE	7.17385e-08	32.09
CD25++ CD45RA+ CD4 not regulatory T cell %T cell || id:ebi-a-GCST90001509	rs75958070	C	G	11	79203049	-0.1904	0.0353565	0.1219	0.136	FALSE	0.746107	1.237e-06	TRUE	1.64955e-06	23.6039
CD25++ CD45RA+ CD4 not regulatory T cell %T cell || id:ebi-a-GCST90001509	rs79536602	G	T	15	78621679	0.4553	0.289098	0.0175	0.01431	FALSE	0.168284	2.36102e-06	TRUE	5.29113e-06	22.3487
CD25++ CD45RA- CD4 not regulatory T cell Absolute Count || id:ebi-a-GCST90001510	rs113435341	G	A	1	198151688	-1.681	0.13569	0.0032	0.01943	FALSE	0.80162	3.0311e-13	TRUE	4.51142e-13	53.65
CD25++ CD45RA- CD4 not regulatory T cell Absolute Count || id:ebi-a-GCST90001510	rs115575166	A	G	2	38573789	-0.5649	0.0284253	0.0113	0.01636	FALSE	0.912474	3.01599e-06	TRUE	3.5829e-06	21.868
CD25++ CD45RA- CD4 not regulatory T cell Absolute Count || id:ebi-a-GCST90001510	rs11579717	A	G	1	199999121	-1.039	-0.188549	0.0044	0.04294	FALSE	0.196611	8.77102e-08	TRUE	2.12717e-07	28.7128
CD25++ CD45RA- CD4 not regulatory T cell Absolute Count || id:ebi-a-GCST90001510	rs11697981	C	T	20	43093014	0.1755	-0.0248702	0.132	0.1656	FALSE	0.826302	4.05602e-06	TRUE	5.04093e-06	21.3074
CD25++ CD45RA- CD4 not regulatory T cell Absolute Count || id:ebi-a-GCST90001510	rs117614870	T	C	17	63857170	0.7075	-0.278623	0.0085	0.01329	FALSE	0.516319	9.3981e-07	TRUE	1.48515e-06	24.1395
CD25++ CD45RA- CD4 not regulatory T cell Absolute Count || id:ebi-a-GCST90001510	rs137903114	C	T	11	130770585	-0.9749	0.0479575	0.0035	0.02147	FALSE	0.889379	4.96101e-06	TRUE	5.94121e-06	20.9096
CD25++ CD45RA- CD4 not regulatory T cell Absolute Count || id:ebi-a-GCST90001510	rs138915779	A	C	1	190079170	-1.153	0.582165	0.0034	0.01943	FALSE	0.0515407	1.309e-06	TRUE	3.97009e-06	23.4893
CD25++ CD45RA- CD4 not regulatory T cell Absolute Count || id:ebi-a-GCST90001510	rs142289362	A	G	16	77778611	0.4965	2.39294	0.016	0.01125	FALSE	0.0566918	1.006e-06	TRUE	2.99113e-06	24.0226
CD25++ CD45RA- CD4 not regulatory T cell Absolute Count || id:ebi-a-GCST90001510	rs143283244	A	G	15	94643151	-2.405	0.0468946	0.0006	0.01329	FALSE	0.801993	1.58599e-06	TRUE	2.02217e-06	23.1268
CD25++ CD45RA- CD4 not regulatory T cell Absolute Count || id:ebi-a-GCST90001510	rs144999003	T	C	15	33593233	0.9382	-1.00947	0.004	0.01125	FALSE	0.54986	2.231e-06	TRUE	3.39665e-06	22.4523
CD25++ CD45RA- CD4 not regulatory T cell Absolute Count || id:ebi-a-GCST90001510	rs150956240	G	A	2	21238984	0.6392	-0.559591	0.0091	0.0184	FALSE	0.152203	4.21105e-06	TRUE	9.41242e-06	21.2383
CD25++ CD45RA- CD4 not regulatory T cell Absolute Count || id:ebi-a-GCST90001510	rs187133679	T	A	19	34592058	0.88	-0.00842772	0.0047	0.02045	FALSE	0.965765	4.87203e-06	TRUE	5.51362e-06	20.9632
CD25++ CD45RA- CD4 not regulatory T cell Absolute Count || id:ebi-a-GCST90001510	rs2596120	A	G	8	76660230	-0.1448	0.171951	0.2401	0.2996	FALSE	0.0483381	2.67399e-06	TRUE	7.9093e-06	22.1166
CD25++ CD45RA- CD4 not regulatory T cell Absolute Count || id:ebi-a-GCST90001510	rs60349936	A	T	4	32957041	0.3065	-0.251771	0.043	0.04703	FALSE	0.420078	1.58599e-06	TRUE	2.68839e-06	23.1226
CD25++ CD45RA- CD4 not regulatory T cell Absolute Count || id:ebi-a-GCST90001510	rs6131700	C	G	20	15742230	-0.3793	-0.0939522	0.0311	0.02147	FALSE	0.72758	5.431e-07	TRUE	7.39574e-07	25.2056
CD25++ CD45RA- CD4 not regulatory T cell Absolute Count || id:ebi-a-GCST90001510	rs61839660	T	C	10	6094697	0.5547	0.17385	0.0542	0.06953	FALSE	0.360136	2.40326e-22	TRUE	8.15679e-22	95.8775
CD25++ CD45RA- CD4 not regulatory T cell Absolute Count || id:ebi-a-GCST90001510	rs79596262	A	G	13	38859265	1.578	-0.113406	0.0016	0.02761	FALSE	0.501773	4.98597e-06	TRUE	7.65626e-06	20.9207
CD25++ CD45RA- CD4 not regulatory T cell %CD4+ T cell || id:ebi-a-GCST90001511	rs10785396	A	G	12	43312063	-0.1309	0.0472434	0.6852	0.7904	FALSE	0.652351	1.749e-06	TRUE	2.48762e-06	22.9236
CD25++ CD45RA- CD4 not regulatory T cell %CD4+ T cell || id:ebi-a-GCST90001511	rs116794175	C	T	1	194010208	-1.101	-0.139809	0.0042	0.01125	FALSE	0.882196	2.45901e-08	TRUE	3.08077e-08	31.2668
CD25++ CD45RA- CD4 not regulatory T cell %CD4+ T cell || id:ebi-a-GCST90001511	rs116928928	C	T	11	32030595	-0.2998	-0.326366	0.0407	0.01534	FALSE	0.440434	4.517e-06	TRUE	7.34096e-06	21.1042
CD25++ CD45RA- CD4 not regulatory T cell %CD4+ T cell || id:ebi-a-GCST90001511	rs12458491	T	A	18	35307820	0.5009	-0.134896	0.0188	0.0726	FALSE	0.226089	6.82905e-08	TRUE	1.57068e-07	29.2414
CD25++ CD45RA- CD4 not regulatory T cell %CD4+ T cell || id:ebi-a-GCST90001511	rs143283244	A	G	15	94643151	-2.405	0.0468946	0.0006	0.01329	FALSE	0.801993	1.243e-06	TRUE	1.60215e-06	23.5868
CD25++ CD45RA- CD4 not regulatory T cell %CD4+ T cell || id:ebi-a-GCST90001511	rs148871284	T	C	20	15546558	0.3478	-0.389871	0.0343	0.01636	FALSE	0.2719	7.13099e-07	TRUE	1.44452e-06	24.6656
CD25++ CD45RA- CD4 not regulatory T cell %CD4+ T cell || id:ebi-a-GCST90001511	rs149406003	A	G	13	101206935	-0.2876	-0.313931	0.0499	0.01534	FALSE	0.399462	5.17798e-07	TRUE	9.2379e-07	25.2893
CD25++ CD45RA- CD4 not regulatory T cell %CD4+ T cell || id:ebi-a-GCST90001511	rs17583875	A	G	1	197924770	-1.737	0.0217831	0.0029	0.02249	FALSE	0.934787	7.08272e-14	TRUE	9.6505e-14	56.4937
CD25++ CD45RA- CD4 not regulatory T cell %CD4+ T cell || id:ebi-a-GCST90001511	rs35825512	T	C	9	20167602	0.1893	0.00412264	0.1189	0.1789	FALSE	0.968444	1.268e-06	TRUE	1.46452e-06	23.5477
CD25++ CD45RA- CD4 not regulatory T cell %CD4+ T cell || id:ebi-a-GCST90001511	rs4955262	A	G	3	32259389	-0.1201	-0.0357234	0.5921	0.5654	FALSE	0.645336	3.42003e-06	TRUE	4.76931e-06	21.6526
CD25++ CD45RA- CD4 not regulatory T cell %CD4+ T cell || id:ebi-a-GCST90001511	rs61839660	T	C	10	6094697	0.6146	0.17385	0.0543	0.06953	FALSE	0.360136	2.77588e-28	TRUE	1.08362e-27	123.833
CD25++ CD45RA- CD4 not regulatory T cell %CD4+ T cell || id:ebi-a-GCST90001511	rs62518962	A	G	8	138341531	-0.3386	-0.0205312	0.0298	0.02454	FALSE	0.948782	3.99098e-06	TRUE	4.58576e-06	21.3444
CD25++ CD45RA- CD4 not regulatory T cell %CD4+ T cell || id:ebi-a-GCST90001511	rs7105186	A	G	11	122746450	-0.2286	-0.0109387	0.0662	0.1002	FALSE	0.947852	4.81604e-06	TRUE	5.5604e-06	20.9702
CD25++ CD45RA- CD4 not regulatory T cell %CD4+ T cell || id:ebi-a-GCST90001511	rs76420648	A	G	8	24588282	-0.3221	-0.954789	0.0364	0.01125	FALSE	0.410848	3.70297e-06	TRUE	6.22758e-06	21.4789
CD25++ CD45RA- CD4 not regulatory T cell %CD4+ T cell || id:ebi-a-GCST90001511	rs80266752	C	G	20	52010540	0.3191	0.491503	0.0368	0.02045	FALSE	0.102361	1.64999e-06	TRUE	4.24743e-06	23.0464
CD25++ CD45RA- CD4 not regulatory T cell %CD4+ T cell || id:ebi-a-GCST90001511	rs9268791	C	T	6	32421073	-0.1554	0.0241566	0.7472	0.6534	FALSE	0.75487	2.74303e-06	TRUE	3.55974e-06	22.0818
CD25++ CD45RA- CD4 not regulatory T cell %T cell || id:ebi-a-GCST90001512	rs11579717	A	G	1	199999121	-1.078	-0.188549	0.0044	0.04294	FALSE	0.196611	1.83202e-08	TRUE	4.58108e-08	31.8212
CD25++ CD45RA- CD4 not regulatory T cell %T cell || id:ebi-a-GCST90001512	rs116794175	C	T	1	194010208	-0.9442	-0.139809	0.0042	0.01125	FALSE	0.882196	1.72302e-06	TRUE	2.07939e-06	22.9718
CD25++ CD45RA- CD4 not regulatory T cell %T cell || id:ebi-a-GCST90001512	rs12006014	A	G	9	20160505	0.183	-0.00526415	0.1158	0.183	FALSE	0.959714	3.422e-06	TRUE	3.93799e-06	21.6278
CD25++ CD45RA- CD4 not regulatory T cell %T cell || id:ebi-a-GCST90001512	rs12458491	T	A	18	35307820	0.4275	-0.134896	0.0188	0.0726	FALSE	0.226089	4.12601e-06	TRUE	8.35072e-06	21.2719
CD25++ CD45RA- CD4 not regulatory T cell %T cell || id:ebi-a-GCST90001512	rs139048853	C	T	4	69570859	-0.2433	-0.164644	0.0646	0.02352	FALSE	0.72257	2.56201e-06	TRUE	3.42815e-06	22.1979
CD25++ CD45RA- CD4 not regulatory T cell %T cell || id:ebi-a-GCST90001512	rs143283244	A	G	15	94643151	-2.27	0.0468946	0.0006	0.01329	FALSE	0.801993	4.701e-06	TRUE	5.93352e-06	21.0216
CD25++ CD45RA- CD4 not regulatory T cell %T cell || id:ebi-a-GCST90001512	rs148871284	T	C	20	15546558	0.3269	-0.389871	0.0343	0.01636	FALSE	0.2719	3.14702e-06	TRUE	6.07863e-06	21.7964
CD25++ CD45RA- CD4 not regulatory T cell %T cell || id:ebi-a-GCST90001512	rs1558501	C	G	4	55482148	-0.1391	-0.0838538	0.2518	0.411	FALSE	0.282477	2.037e-06	TRUE	3.92196e-06	22.6463
CD25++ CD45RA- CD4 not regulatory T cell %T cell || id:ebi-a-GCST90001512	rs17666424	A	G	1	159187530	0.212	0.00576665	0.0912	0.1595	FALSE	0.951659	2.65797e-06	TRUE	3.06617e-06	22.1257
CD25++ CD45RA- CD4 not regulatory T cell %T cell || id:ebi-a-GCST90001512	rs2004605	T	C	9	37391292	0.1253	-0.0591951	0.35	0.3088	FALSE	0.469942	3.19198e-06	TRUE	5.13931e-06	21.7616
CD25++ CD45RA- CD4 not regulatory T cell %T cell || id:ebi-a-GCST90001512	rs2702579	T	C	18	71659838	-0.2771	0.181312	0.049	0.06953	FALSE	0.274976	1.72302e-06	TRUE	3.36681e-06	22.9677
CD25++ CD45RA- CD4 not regulatory T cell %T cell || id:ebi-a-GCST90001512	rs419099	G	A	5	102089442	-0.1371	-0.0946588	0.2912	0.3896	FALSE	0.220322	3.61002e-06	TRUE	7.40784e-06	21.5258
CD25++ CD45RA- CD4 not regulatory T cell %T cell || id:ebi-a-GCST90001512	rs4497244	A	G	1	197997953	-1.396	0.190363	0.0033	0.01738	FALSE	0.729276	4.85736e-11	TRUE	7.46855e-11	43.5251
CD25++ CD45RA- CD4 not regulatory T cell %T cell || id:ebi-a-GCST90001512	rs61839660	T	C	10	6094697	0.5758	0.17385	0.0543	0.06953	FALSE	0.360136	5.32353e-25	TRUE	1.94399e-24	108.338
CD25++ CD45RA- CD4 not regulatory T cell %T cell || id:ebi-a-GCST90001512	rs6912413	G	C	6	22960927	-0.1789	-0.115714	0.1263	0.1411	FALSE	0.295901	4.17503e-06	TRUE	7.79748e-06	21.2488
CD4 regulatory T cell Absolute Count || id:ebi-a-GCST90001513	rs11772999	G	T	7	113991516	0.6586	-0.185476	0.0078	0.02658	FALSE	0.52101	4.77101e-06	TRUE	7.22878e-06	21.0053
CD4 regulatory T cell Absolute Count || id:ebi-a-GCST90001513	rs1268153	A	G	6	109035696	0.8168	-0.041437	0.0053	0.04499	FALSE	0.756343	1.61202e-06	TRUE	2.12933e-06	23.0852
CD4 regulatory T cell Absolute Count || id:ebi-a-GCST90001513	rs140960913	T	C	7	158180337	0.3563	-0.230091	0.0276	0.01227	FALSE	0.499242	3.38797e-06	TRUE	5.29296e-06	21.6528
CD4 regulatory T cell Absolute Count || id:ebi-a-GCST90001513	rs145600407	T	C	13	19280601	-0.4993	0.397617	0.0206	0.02556	FALSE	0.489157	1.102e-06	TRUE	1.78235e-06	23.8217
CD4 regulatory T cell Absolute Count || id:ebi-a-GCST90001513	rs149951966	C	T	17	41137136	0.2109	-0.0950652	0.1035	0.1677	FALSE	0.330902	8.45707e-07	TRUE	1.58871e-06	24.3378
CD4 regulatory T cell Absolute Count || id:ebi-a-GCST90001513	rs17717645	C	T	7	18003774	0.391	-0.133018	0.0267	0.01329	FALSE	0.546197	9.68992e-07	TRUE	1.4994e-06	24.0739
CD4 regulatory T cell Absolute Count || id:ebi-a-GCST90001513	rs188505795	T	G	16	28223373	0.3047	0.213636	0.0388	0.01738	FALSE	0.743153	2.87197e-06	TRUE	3.78301e-06	21.9745
CD4 regulatory T cell Absolute Count || id:ebi-a-GCST90001513	rs61839660	T	C	10	6094697	0.2717	0.17385	0.0542	0.06953	FALSE	0.360136	1.10301e-06	TRUE	2.00078e-06	23.8197
CD4 regulatory T cell Absolute Count || id:ebi-a-GCST90001513	rs7162344	A	G	15	26030485	-0.1224	-0.030499	0.4314	0.3528	FALSE	0.717857	1.19501e-06	TRUE	1.61055e-06	23.6857
CD4 regulatory T cell Absolute Count || id:ebi-a-GCST90001513	rs72833913	A	C	17	5713335	0.1885	0.142068	0.1065	0.1575	FALSE	0.154764	3.79603e-06	TRUE	8.52095e-06	21.4293
CD4 regulatory T cell Absolute Count || id:ebi-a-GCST90001513	rs76202906	A	C	1	113476831	-0.3536	-0.466835	0.0301	0.01534	FALSE	0.279846	1.44099e-06	TRUE	2.82082e-06	23.3029
CD4 regulatory T cell Absolute Count || id:ebi-a-GCST90001513	rs78334049	A	G	14	93385046	0.1988	-0.0302879	0.1051	0.1513	FALSE	0.795426	1.06901e-06	TRUE	1.3743e-06	23.8938
CD4 regulatory T cell Absolute Count || id:ebi-a-GCST90001513	rs9709738	C	G	18	60137303	-0.1376	-0.0465674	0.7336	0.7372	FALSE	0.585058	1.148e-06	TRUE	1.70747e-06	23.7583
Hematopoietic Stem Cell Absolute Count || id:ebi-a-GCST90001514	rs10080768	T	C	6	2760245	0.1703	-0.208852	0.7374	0.7014	FALSE	0.0197247	2.34202e-06	TRUE	5.8246e-06	22.428
Hematopoietic Stem Cell Absolute Count || id:ebi-a-GCST90001514	rs10809987	C	T	9	13585363	0.2534	0.0159748	0.1082	0.1329	FALSE	0.886565	6.39102e-07	TRUE	7.08555e-07	24.9704
Hematopoietic Stem Cell Absolute Count || id:ebi-a-GCST90001514	rs112258784	G	A	2	191015741	-0.7371	0.277417	0.0102	0.01227	FALSE	0.491905	4.75094e-06	TRUE	6.37002e-06	21.065
Hematopoietic Stem Cell Absolute Count || id:ebi-a-GCST90001514	rs115937242	A	G	2	136121922	1.543	-0.34166	0.0086	0.01738	FALSE	0.128164	2.30303e-18	TRUE	6.30082e-18	78.0092
Hematopoietic Stem Cell Absolute Count || id:ebi-a-GCST90001514	rs142114110	G	A	7	82240518	-0.4209	0.0445857	0.0334	0.01534	FALSE	0.857281	2.87402e-06	TRUE	3.22634e-06	22.0325
Hematopoietic Stem Cell Absolute Count || id:ebi-a-GCST90001514	rs1432243	C	T	2	137773206	-0.5029	-0.15157	0.9771	0.8671	FALSE	0.17357	1.20099e-06	TRUE	2.1063e-06	23.7467
Hematopoietic Stem Cell Absolute Count || id:ebi-a-GCST90001514	rs2887466	T	C	3	131748507	0.152	0.0489956	0.5823	0.5307	FALSE	0.523831	3.24997e-06	TRUE	4.34713e-06	21.7797
Hematopoietic Stem Cell Absolute Count || id:ebi-a-GCST90001514	rs74529033	G	A	2	137747326	1.453	-0.113473	0.0081	0.01227	FALSE	0.76941	1.9971e-15	TRUE	2.44271e-15	64.1589
Hematopoietic Stem Cell Absolute Count || id:ebi-a-GCST90001514	rs76038700	C	T	2	135226197	0.2177	-0.05569	0.1485	0.07975	FALSE	0.71229	1.493e-06	TRUE	1.81201e-06	23.3004
Hematopoietic Stem Cell Absolute Count || id:ebi-a-GCST90001514	rs77058454	T	C	15	81301816	-1.326	0.027907	0.0038	0.02147	FALSE	0.941373	1.77501e-06	TRUE	1.90617e-06	22.9817
Hematopoietic Stem Cell Absolute Count || id:ebi-a-GCST90001514	rs77538571	G	C	8	4006968	0.9085	0.0824699	0.0062	0.01943	FALSE	0.845999	4.58997e-06	TRUE	5.18631e-06	21.1172
Immature Myeloid-Derived Suppressor Cells Absolute Count || id:ebi-a-GCST90001515	rs113696385	T	G	2	176971968	-0.5264	-0.0723618	0.0293	0.03783	FALSE	0.645399	1.90498e-07	TRUE	2.43374e-07	27.3258
Immature Myeloid-Derived Suppressor Cells Absolute Count || id:ebi-a-GCST90001515	rs141792521	G	A	16	58686745	-0.7864	0.179035	0.0137	0.01431	FALSE	0.813382	6.37294e-08	TRUE	7.39793e-08	29.4951
Immature Myeloid-Derived Suppressor Cells Absolute Count || id:ebi-a-GCST90001515	rs1421603	T	C	7	131327890	0.2687	0.325318	0.9047	0.8947	FALSE	0.0110856	1.862e-06	TRUE	5.03463e-06	22.8756
Immature Myeloid-Derived Suppressor Cells Absolute Count || id:ebi-a-GCST90001515	rs1654530	G	A	19	51476281	0.2453	-0.101937	0.1314	0.1063	FALSE	0.4398	5.45494e-07	TRUE	7.80843e-07	25.2671
Immature Myeloid-Derived Suppressor Cells Absolute Count || id:ebi-a-GCST90001515	rs17801681	T	C	19	51676649	0.278	0.404761	0.1201	0.05828	FALSE	0.0233787	8.12007e-08	TRUE	2.197e-07	29.015
Immature Myeloid-Derived Suppressor Cells Absolute Count || id:ebi-a-GCST90001515	rs2420243	T	A	10	117921053	-1.55	-0.566743	0.0027	0.01329	FALSE	0.396658	1.18899e-06	TRUE	1.73657e-06	23.743
Immature Myeloid-Derived Suppressor Cells Absolute Count || id:ebi-a-GCST90001515	rs2455069	G	A	19	51728641	0.3938	-0.0369152	0.5197	0.4489	FALSE	0.638502	1.24911e-32	TRUE	1.19795e-32	147.091
Immature Myeloid-Derived Suppressor Cells Absolute Count || id:ebi-a-GCST90001515	rs347282	G	T	1	162312753	-0.1767	0.042687	0.7124	0.5542	FALSE	0.578505	2.83602e-06	TRUE	3.65375e-06	22.0615
Immature Myeloid-Derived Suppressor Cells Absolute Count || id:ebi-a-GCST90001515	rs4499342	T	C	19	8786913	-0.2816	-0.0783116	0.1527	0.1718	FALSE	0.403503	2.20298e-09	TRUE	3.45884e-09	36.1282
Immature Myeloid-Derived Suppressor Cells Absolute Count || id:ebi-a-GCST90001515	rs74227709	A	G	1	247722588	-0.3383	-0.197286	0.0584	0.06033	FALSE	0.243837	1.47201e-06	TRUE	2.39651e-06	23.3432
Immature Myeloid-Derived Suppressor Cells Absolute Count || id:ebi-a-GCST90001515	rs9829934	T	A	3	113575708	-0.3866	-0.0607182	0.0582	0.08487	FALSE	0.648139	1.78698e-07	TRUE	2.26587e-07	27.464
Immature Myeloid-Derived Suppressor Cells %CD33dim HLA DR- CD66b- || id:ebi-a-GCST90001516	rs147302158	G	A	9	32093300	-0.4335	0.174726	0.0369	0.02249	FALSE	0.501198	2.19498e-06	TRUE	2.95513e-06	22.5641
Immature Myeloid-Derived Suppressor Cells %CD33dim HLA DR- CD66b- || id:ebi-a-GCST90001516	rs1537122	T	C	21	46598506	-0.1594	-0.0868351	0.5312	0.5716	FALSE	0.265211	1.85999e-06	TRUE	2.96037e-06	22.8858
Immature Myeloid-Derived Suppressor Cells %CD33dim HLA DR- CD66b- || id:ebi-a-GCST90001516	rs1701958	G	C	19	51476715	0.2248	-0.102344	0.1314	0.1084	FALSE	0.438092	3.31101e-06	TRUE	4.616e-06	21.761
Immature Myeloid-Derived Suppressor Cells %CD33dim HLA DR- CD66b- || id:ebi-a-GCST90001516	rs2420243	T	A	10	117921053	-1.503	-0.566743	0.0027	0.01329	FALSE	0.396658	1.852e-06	TRUE	2.6841e-06	22.8826
Immature Myeloid-Derived Suppressor Cells %CD33dim HLA DR- CD66b- || id:ebi-a-GCST90001516	rs2455069	G	A	19	51728641	0.2522	-0.0369152	0.5197	0.4489	FALSE	0.638502	1.8608e-14	TRUE	2.52432e-14	59.629
Immature Myeloid-Derived Suppressor Cells %CD33dim HLA DR- CD66b- || id:ebi-a-GCST90001516	rs3829176	T	C	10	127752441	-0.675	-0.540972	0.0132	0.01227	FALSE	0.0858875	3.58699e-06	TRUE	7.00802e-06	21.611
Immature Myeloid-Derived Suppressor Cells %CD33dim HLA DR- CD66b- || id:ebi-a-GCST90001516	rs4499342	T	C	19	8786913	-0.2163	-0.0783116	0.1527	0.1718	FALSE	0.403503	3.24601e-06	TRUE	4.61186e-06	21.806
Immature Myeloid-Derived Suppressor Cells %CD33dim HLA DR- CD66b- || id:ebi-a-GCST90001516	rs469318	C	T	5	179340006	-0.167	0.0510559	0.3024	0.273	FALSE	0.530977	2.98497e-06	TRUE	3.9573e-06	21.9562
Immature Myeloid-Derived Suppressor Cells %CD33dim HLA DR- CD66b- || id:ebi-a-GCST90001516	rs72923436	A	C	2	176970247	-0.5379	0.124527	0.0307	0.05828	FALSE	0.332562	2.91897e-08	TRUE	4.67508e-08	31.0319
Immature Myeloid-Derived Suppressor Cells %CD33dim HLA DR- CD66b- || id:ebi-a-GCST90001516	rs9829934	T	A	3	113575708	-0.3737	-0.0607182	0.0582	0.08487	FALSE	0.648139	2.72402e-07	TRUE	3.44726e-07	26.6348
CD33+ HLA DR+ Absolute Count || id:ebi-a-GCST90001517	rs10740011	T	G	10	61890937	-0.1538	0.0306192	0.4594	0.5521	FALSE	0.695224	2.15799e-06	TRUE	2.64605e-06	22.575
CD33+ HLA DR+ Absolute Count || id:ebi-a-GCST90001517	rs11161969	G	A	1	87752464	0.1593	-0.0664488	0.4128	0.4898	FALSE	0.387437	1.483e-06	TRUE	2.15292e-06	23.3308
CD33+ HLA DR+ Absolute Count || id:ebi-a-GCST90001517	rs115418145	T	G	4	130012204	3.847	0.455686	0.0005	0.01227	FALSE	0.235584	1.67498e-06	TRUE	2.76072e-06	23.0779
CD33+ HLA DR+ Absolute Count || id:ebi-a-GCST90001517	rs117285079	G	C	18	4762780	-0.3814	-0.169352	0.0401	0.02863	FALSE	0.475038	4.12895e-06	TRUE	5.60312e-06	21.3362
CD33+ HLA DR+ Absolute Count || id:ebi-a-GCST90001517	rs11777538	G	A	8	127623130	-0.1958	-0.16063	0.1889	0.1953	FALSE	0.216863	4.77705e-06	TRUE	7.79142e-06	21.0562
CD33+ HLA DR+ Absolute Count || id:ebi-a-GCST90001517	rs12297491	A	C	12	1731406	0.2117	-0.180497	0.1671	0.1411	FALSE	0.148975	2.34801e-06	TRUE	4.2071e-06	22.4299
CD33+ HLA DR+ Absolute Count || id:ebi-a-GCST90001517	rs13334605	G	C	16	8615510	0.1693	-0.111785	0.6631	0.6452	FALSE	0.153548	1.262e-06	TRUE	2.27791e-06	23.6405
CD33+ HLA DR+ Absolute Count || id:ebi-a-GCST90001517	rs143438920	A	C	3	15416436	-0.7744	0.00503236	0.01	0.01738	FALSE	0.981652	4.14801e-06	TRUE	4.38088e-06	21.3238
CD33+ HLA DR+ Absolute Count || id:ebi-a-GCST90001517	rs143612223	T	A	10	112429560	3.416	-0.281769	0.0005	0.01431	FALSE	0.462937	3.79901e-07	TRUE	5.368e-07	25.9793
CD33+ HLA DR+ Absolute Count || id:ebi-a-GCST90001517	rs182483660	T	C	10	90000206	0.3546	0.158019	0.0533	0.01227	FALSE	0.44573	1.59001e-06	TRUE	2.22802e-06	23.1873
CD33+ HLA DR+ Absolute Count || id:ebi-a-GCST90001517	rs182908654	C	T	7	141084101	-2.346	0.107777	0.0019	0.0184	FALSE	0.670283	9.67008e-08	TRUE	1.22101e-07	28.6623
CD33+ HLA DR+ Absolute Count || id:ebi-a-GCST90001517	rs2703989	T	C	1	90495703	0.7558	0.373727	0.0105	0.02045	FALSE	0.444911	2.80899e-06	TRUE	3.8849e-06	22.0923
CD33+ HLA DR+ Absolute Count || id:ebi-a-GCST90001517	rs35948572	T	C	16	5666157	0.2079	-0.111544	0.1593	0.08078	FALSE	0.343648	3.09899e-06	TRUE	4.59137e-06	21.8956
CD33+ HLA DR+ Absolute Count || id:ebi-a-GCST90001517	rs3770997	C	T	2	206649338	0.1643	0.0273364	0.3103	0.4264	FALSE	0.722876	3.02002e-06	TRUE	3.61677e-06	21.9359
CD33+ HLA DR+ Absolute Count || id:ebi-a-GCST90001517	rs3865444	A	C	19	51727962	-0.3696	-0.0138476	0.2131	0.3129	FALSE	0.862792	4.35913e-21	TRUE	4.58621e-21	90.9747
CD33+ HLA DR+ Absolute Count || id:ebi-a-GCST90001517	rs5020267	G	A	2	147077389	0.2285	-0.026894	0.1453	0.1963	FALSE	0.768256	9.69304e-07	TRUE	1.14393e-06	24.1472
CD33+ HLA DR+ Absolute Count || id:ebi-a-GCST90001517	rs505769	A	C	5	29036863	0.1809	0.0550565	0.2672	0.1892	FALSE	0.557694	1.93402e-06	TRUE	2.54528e-06	22.7944
CD33+ HLA DR+ Absolute Count || id:ebi-a-GCST90001517	rs61916462	A	G	11	101619255	0.2229	0.196401	0.1418	0.1667	FALSE	0.0804359	2e-06	TRUE	4.02399e-06	22.7427
CD33+ HLA DR+ Absolute Count || id:ebi-a-GCST90001517	rs73248200	G	T	4	27723538	0.1792	0.019528	0.2801	0.2658	FALSE	0.828133	1.011e-06	TRUE	1.15014e-06	24.0777
CD33+ HLA DR+ Absolute Count || id:ebi-a-GCST90001517	rs74253876	T	C	18	5858361	-0.2048	0.0538439	0.2177	0.1646	FALSE	0.629932	2.249e-07	TRUE	2.86787e-07	27.0189
CD33+ HLA DR+ Absolute Count || id:ebi-a-GCST90001517	rs77906933	G	A	6	125326624	1.586	-0.130798	0.0022	0.03272	FALSE	0.478615	2.54097e-06	TRUE	3.48233e-06	22.2674
CD33+ HLA DR+ CD14- Absolute Count || id:ebi-a-GCST90001518	rs115418145	T	G	4	130012204	3.845	0.455686	0.0005	0.01227	FALSE	0.235584	1.97201e-06	TRUE	3.23531e-06	22.763
CD33+ HLA DR+ CD14- Absolute Count || id:ebi-a-GCST90001518	rs117019089	T	G	16	69342268	3.21	-0.692654	0.0005	0.01125	FALSE	0.0161072	2.173e-06	TRUE	5.54621e-06	22.5818
CD33+ HLA DR+ CD14- Absolute Count || id:ebi-a-GCST90001518	rs13334605	G	C	16	8615510	0.1663	-0.111785	0.6631	0.6452	FALSE	0.153548	2.58101e-06	TRUE	4.5909e-06	22.2444
CD33+ HLA DR+ CD14- Absolute Count || id:ebi-a-GCST90001518	rs138272175	T	C	9	945397	0.4332	0.0920697	0.0355	0.01738	FALSE	0.680805	1.826e-06	TRUE	2.24366e-06	22.9129
CD33+ HLA DR+ CD14- Absolute Count || id:ebi-a-GCST90001518	rs143612223	T	A	10	112429560	3.174	-0.281769	0.0005	0.01431	FALSE	0.462937	2.89201e-06	TRUE	3.97403e-06	22.026
CD33+ HLA DR+ CD14- Absolute Count || id:ebi-a-GCST90001518	rs16988845	A	C	19	51549527	0.1559	-0.0554678	0.5326	0.2965	FALSE	0.525786	2.97502e-06	TRUE	3.93964e-06	21.9709
CD33+ HLA DR+ CD14- Absolute Count || id:ebi-a-GCST90001518	rs182908654	C	T	7	141084101	-2.363	0.107777	0.0019	0.0184	FALSE	0.670283	1.447e-07	TRUE	1.82171e-07	27.8707
CD33+ HLA DR+ CD14- Absolute Count || id:ebi-a-GCST90001518	rs2703989	T	C	1	90495703	0.7944	0.373727	0.0105	0.02045	FALSE	0.444911	1.06299e-06	TRUE	1.50912e-06	23.9575
CD33+ HLA DR+ CD14- Absolute Count || id:ebi-a-GCST90001518	rs3865444	A	C	19	51727962	-0.3767	-0.0138476	0.2131	0.3129	FALSE	0.862792	2.12618e-21	TRUE	2.19956e-21	92.4877
CD33+ HLA DR+ CD14- Absolute Count || id:ebi-a-GCST90001518	rs4020134	G	A	14	78420741	-0.1615	-0.049702	0.6284	0.6421	FALSE	0.528713	3.425e-06	TRUE	4.54617e-06	21.6864
CD33+ HLA DR+ CD14- Absolute Count || id:ebi-a-GCST90001518	rs5020267	G	A	2	147077389	0.2171	-0.026894	0.1453	0.1963	FALSE	0.768256	4.29101e-06	TRUE	5.01263e-06	21.2551
CD33+ HLA DR+ CD14- Absolute Count || id:ebi-a-GCST90001518	rs505806	A	G	5	29036851	0.1855	0.0550565	0.2672	0.1892	FALSE	0.557694	1.42899e-06	TRUE	1.8856e-06	23.3846
CD33+ HLA DR+ CD14- Absolute Count || id:ebi-a-GCST90001518	rs57812633	G	A	16	5690721	0.2146	0.08904	0.152	0.05521	FALSE	0.505858	2.25398e-06	TRUE	3.04229e-06	22.5016
CD33+ HLA DR+ CD14- Absolute Count || id:ebi-a-GCST90001518	rs61916496	T	A	11	101684475	0.2063	0.177603	0.1674	0.1769	FALSE	0.108568	3.76504e-06	TRUE	7.04065e-06	21.5211
CD33+ HLA DR+ CD14- Absolute Count || id:ebi-a-GCST90001518	rs6858113	A	G	4	27713713	0.1616	0.0708401	0.3388	0.3732	FALSE	0.365989	3.76504e-06	TRUE	5.51817e-06	21.5019
CD33+ HLA DR+ CD14- Absolute Count || id:ebi-a-GCST90001518	rs75873877	C	T	10	89722783	0.3336	0.152812	0.0603	0.02658	FALSE	0.365373	2.201e-06	TRUE	3.24463e-06	22.5507
CD33+ HLA DR+ CD14- Absolute Count || id:ebi-a-GCST90001518	rs77906933	G	A	6	125326624	1.56	-0.130798	0.0022	0.03272	FALSE	0.478615	4.65897e-06	TRUE	6.30086e-06	21.1015
CD33+ HLA DR+ CD14- Absolute Count || id:ebi-a-GCST90001518	rs9990730	C	A	4	183610911	-0.172	0.0621759	0.6983	0.774	FALSE	0.531345	1.40501e-06	TRUE	1.86582e-06	23.4351
CD33+ HLA DR+ CD14- %CD33+ HLA DR+ || id:ebi-a-GCST90001519	rs113548770	G	A	18	70222212	-1.707	-0.0921363	0.0019	0.02454	FALSE	0.802848	3.02301e-06	TRUE	3.48648e-06	21.9317
CD33+ HLA DR+ CD14- %CD33+ HLA DR+ || id:ebi-a-GCST90001519	rs116534482	C	T	2	142334140	0.4192	-0.0624947	0.0342	0.02352	FALSE	0.875866	3.578e-06	TRUE	3.9849e-06	21.6036
CD33+ HLA DR+ CD14- %CD33+ HLA DR+ || id:ebi-a-GCST90001519	rs12033128	C	T	1	85552939	-0.262	-0.0422759	0.1389	0.09611	FALSE	0.730565	5.40194e-08	TRUE	6.62166e-08	29.8058
CD33+ HLA DR+ CD14- %CD33+ HLA DR+ || id:ebi-a-GCST90001519	rs16865573	C	T	2	6895049	-0.196	-0.0362678	0.2199	0.1616	FALSE	0.692405	2.31601e-06	TRUE	2.82993e-06	22.4461
CD33+ HLA DR+ CD14- %CD33+ HLA DR+ || id:ebi-a-GCST90001519	rs218773	G	A	4	14437080	0.3392	0.0072487	0.937	0.90695	FALSE	0.952333	9.57304e-07	TRUE	1.0267e-06	24.1805
CD33+ HLA DR+ CD14- %CD33+ HLA DR+ || id:ebi-a-GCST90001519	rs2529690	A	G	17	12239004	0.2193	0.0200225	0.1747	0.2086	FALSE	0.827545	6.01603e-07	TRUE	6.94281e-07	25.0685
CD33+ HLA DR+ CD14- %CD33+ HLA DR+ || id:ebi-a-GCST90001519	rs62197298	T	C	20	61646108	-0.2378	0.0466694	0.1173	0.1278	FALSE	0.658111	4.018e-06	TRUE	4.94406e-06	21.3875
CD33+ HLA DR+ CD14- %CD33+ HLA DR+ || id:ebi-a-GCST90001519	rs62350505	G	C	4	165304812	1.103	-0.359791	0.0054	0.04294	FALSE	0.0318141	3.14e-06	TRUE	7.28166e-06	21.8437
CD33+ HLA DR+ CD14- %CD33+ HLA DR+ || id:ebi-a-GCST90001519	rs6844114	A	G	4	190745892	-0.4891	0.191711	0.0269	0.07771	FALSE	0.233223	2.83302e-06	TRUE	4.58797e-06	22.0747
CD33+ HLA DR+ CD14- %CD33+ HLA DR+ || id:ebi-a-GCST90001519	rs7116432	G	A	11	35244058	-0.1819	0.0328856	0.2333	0.3303	FALSE	0.68414	4.43098e-06	TRUE	5.41198e-06	21.1851
CD33+ HLA DR+ CD14- %CD33+ HLA DR+ || id:ebi-a-GCST90001519	rs7245846	A	G	19	51731176	-0.3128	0.0259275	0.2236	0.3374	FALSE	0.745228	2.6339e-15	TRUE	3.26438e-15	63.609
CD33+ HLA DR+ CD14dim Absolute Count || id:ebi-a-GCST90001520	rs10112702	G	C	8	127626066	-0.2209	-0.139543	0.2034	0.1892	FALSE	0.288495	1.464e-07	TRUE	2.3774e-07	27.8612
CD33+ HLA DR+ CD14dim Absolute Count || id:ebi-a-GCST90001520	rs112790132	A	G	3	115423600	-0.7381	-0.216417	0.0118	0.04703	FALSE	0.144314	6.81993e-07	TRUE	1.26597e-06	24.8382
CD33+ HLA DR+ CD14dim Absolute Count || id:ebi-a-GCST90001520	rs113771439	A	G	18	5326964	0.1922	-0.00228962	0.2279	0.1575	FALSE	0.981983	9.1199e-07	TRUE	9.70484e-07	24.2623
CD33+ HLA DR+ CD14dim Absolute Count || id:ebi-a-GCST90001520	rs11618675	A	G	13	49307675	0.4989	-0.387522	0.025	0.01738	FALSE	0.267328	3.94403e-06	TRUE	6.20087e-06	21.4185
CD33+ HLA DR+ CD14dim Absolute Count || id:ebi-a-GCST90001520	rs142786778	A	G	6	23419953	-1.725	0.835037	0.0019	0.01534	FALSE	0.0139409	3.96196e-06	TRUE	1.00904e-05	21.4105
CD33+ HLA DR+ CD14dim Absolute Count || id:ebi-a-GCST90001520	rs143612223	T	A	10	112429560	3.383	-0.281769	0.0005	0.01431	FALSE	0.462937	6.22702e-07	TRUE	8.70552e-07	25.0222
CD33+ HLA DR+ CD14dim Absolute Count || id:ebi-a-GCST90001520	rs182908654	C	T	7	141084101	-2.178	0.107777	0.0019	0.0184	FALSE	0.670283	6.68005e-07	TRUE	8.26872e-07	24.8856
CD33+ HLA DR+ CD14dim Absolute Count || id:ebi-a-GCST90001520	rs187876923	T	C	6	125217867	0.5732	0.00633664	0.0215	0.06748	FALSE	0.971129	1.74301e-06	TRUE	1.85431e-06	23.0079
CD33+ HLA DR+ CD14dim Absolute Count || id:ebi-a-GCST90001520	rs3865444	A	C	19	51727962	-0.3278	-0.0138476	0.2131	0.3129	FALSE	0.862792	1.08493e-16	TRUE	1.21948e-16	70.1059
CD33+ HLA DR+ CD14dim Absolute Count || id:ebi-a-GCST90001520	rs7180375	C	T	15	79157379	0.158	0.0708578	0.4241	0.3773	FALSE	0.35766	4.72803e-06	TRUE	6.90493e-06	21.0714
CD33+ HLA DR+ CD14dim Absolute Count || id:ebi-a-GCST90001520	rs74253876	T	C	18	5858361	-0.2252	0.0538439	0.2177	0.1646	FALSE	0.629932	1.45001e-08	TRUE	1.8819e-08	32.4223
CD33+ HLA DR+ CD14dim Absolute Count || id:ebi-a-GCST90001520	rs76694877	G	T	3	27966223	-0.3759	-0.550662	0.0492	0.02454	FALSE	0.0195056	7.955e-07	TRUE	2.05755e-06	24.5344
CD33+ HLA DR+ CD14dim Absolute Count || id:ebi-a-GCST90001520	rs77594041	T	C	20	20080535	0.9334	0.162886	0.0065	0.02863	FALSE	0.540427	3.31703e-06	TRUE	4.3523e-06	21.7591
CD33+ HLA DR+ CD14dim Absolute Count || id:ebi-a-GCST90001520	rs9548748	T	C	13	39950178	0.1603	-0.046843	0.4774	0.5409	FALSE	0.555222	1.30599e-06	TRUE	1.7208e-06	23.5675
CD33+ HLA DR+ CD14dim %CD33+ HLA DR+ || id:ebi-a-GCST90001521	rs111231787	T	C	5	112408670	1.244	0.0957154	0.0057	0.02249	FALSE	0.815945	3.04397e-08	TRUE	3.53661e-08	30.9526
CD33+ HLA DR+ CD14dim %CD33+ HLA DR+ || id:ebi-a-GCST90001521	rs117734358	T	C	18	13088666	0.6437	0.669101	0.0156	0.01636	FALSE	0.469958	2.13201e-06	TRUE	2.95481e-06	22.6011
CD33+ HLA DR+ CD14dim %CD33+ HLA DR+ || id:ebi-a-GCST90001521	rs12655500	A	G	5	163124522	0.173	-0.0647557	0.3251	0.4908	FALSE	0.402281	1.02901e-06	TRUE	1.48466e-06	24.0456
CD33+ HLA DR+ CD14dim %CD33+ HLA DR+ || id:ebi-a-GCST90001521	rs12933012	G	C	16	81880726	0.1857	0.201271	0.2317	0.1779	FALSE	0.0741925	2.78702e-06	TRUE	5.65058e-06	22.0907
CD33+ HLA DR+ CD14dim %CD33+ HLA DR+ || id:ebi-a-GCST90001521	rs138834110	A	T	8	5338183	1.402	0.00461368	0.0032	0.01125	FALSE	0.991114	1.98198e-06	TRUE	2.1066e-06	22.7406
CD33+ HLA DR+ CD14dim %CD33+ HLA DR+ || id:ebi-a-GCST90001521	rs1504215	A	G	6	91006227	0.1629	-0.0222578	0.4249	0.3589	FALSE	0.80377	2.01999e-06	TRUE	2.33525e-06	22.7142
CD33+ HLA DR+ CD14dim %CD33+ HLA DR+ || id:ebi-a-GCST90001521	rs182987179	G	T	3	41352496	1.621	-0.0382122	0.0024	0.01125	FALSE	0.894197	1.54999e-06	TRUE	1.72626e-06	23.2196
CD33+ HLA DR+ CD14dim %CD33+ HLA DR+ || id:ebi-a-GCST90001521	rs187359230	A	G	2	35143865	1.355	-0.13357	0.0038	0.01943	FALSE	0.535139	4.31599e-07	TRUE	5.80336e-07	25.7354
CD33+ HLA DR+ CD14dim %CD33+ HLA DR+ || id:ebi-a-GCST90001521	rs2811828	C	T	9	17952241	-0.1645	-0.0855145	0.4467	0.5859	FALSE	0.278508	9.81703e-07	TRUE	1.55447e-06	24.1413
CD33+ HLA DR+ CD14dim %CD33+ HLA DR+ || id:ebi-a-GCST90001521	rs2982905	G	T	6	162155632	0.3264	-0.0267351	0.0705	0.07771	FALSE	0.868498	5.62704e-07	TRUE	6.33418e-07	25.2081
CD33+ HLA DR+ CD14dim %CD33+ HLA DR+ || id:ebi-a-GCST90001521	rs6544660	T	C	2	43688496	0.1782	0.221061	0.4451	0.5634	FALSE	0.00301009	2.08901e-07	TRUE	7.32358e-07	27.1337
CD33+ HLA DR+ CD14dim %CD33+ HLA DR+ || id:ebi-a-GCST90001521	rs6951925	T	G	7	108801624	-0.2597	0.0755664	0.9058	0.7832	FALSE	0.364961	3.91904e-06	TRUE	5.7278e-06	21.4298
CD33+ HLA DR+ CD14dim %CD33+ HLA DR+ || id:ebi-a-GCST90001521	rs72719861	A	G	14	72634959	-0.8814	-1.03753	0.0086	0.01022	FALSE	0.210944	2.064e-06	TRUE	3.46572e-06	22.6743
CD33+ HLA DR+ CD14dim %CD33+ HLA DR+ || id:ebi-a-GCST90001521	rs73030477	A	G	19	28098310	-0.7418	0.254458	0.014	0.02045	FALSE	0.458613	4.917e-06	TRUE	6.73668e-06	20.9933
CD33+ HLA DR+ CD14dim %CD33+ HLA DR+ || id:ebi-a-GCST90001521	rs76092047	C	T	2	236068499	-0.4851	-0.226058	0.0277	0.05215	FALSE	0.219676	2.17601e-06	TRUE	3.61331e-06	22.5741
CD33- HLA DR- Absolute Count || id:ebi-a-GCST90001522	rs116851051	C	T	20	15544052	-0.648	-0.403588	0.014	0.01329	FALSE	0.618442	4.97096e-06	TRUE	6.23851e-06	20.9719
CD33- HLA DR- Absolute Count || id:ebi-a-GCST90001522	rs1205315	G	A	19	54838294	-0.1664	-0.0673288	0.3114	0.2331	FALSE	0.456929	4.19498e-06	TRUE	5.75216e-06	21.3057
CD33- HLA DR- Absolute Count || id:ebi-a-GCST90001522	rs12276131	A	G	11	4839164	-0.1585	-0.0969552	0.5081	0.5112	FALSE	0.207967	2.34898e-06	TRUE	3.9397e-06	22.4258
CD33- HLA DR- Absolute Count || id:ebi-a-GCST90001522	rs142340400	G	C	19	3958937	0.4225	-0.0550533	0.046	0.02352	FALSE	0.879699	2.12799e-07	TRUE	2.38066e-07	27.12
CD33- HLA DR- Absolute Count || id:ebi-a-GCST90001522	rs145308006	G	A	6	103221111	-0.8101	-0.203137	0.0102	0.01636	FALSE	0.471554	3.37303e-06	TRUE	4.60497e-06	21.7259
CD33- HLA DR- Absolute Count || id:ebi-a-GCST90001522	rs145540967	G	C	19	31193989	-1.312	0.148348	0.0038	0.02556	FALSE	0.651067	2.60699e-06	TRUE	3.23556e-06	22.225
CD33- HLA DR- Absolute Count || id:ebi-a-GCST90001522	rs150206406	T	A	18	35502118	0.6723	-0.227915	0.0135	0.01534	FALSE	0.520819	3.61002e-06	TRUE	4.80377e-06	21.5868
CD33- HLA DR- Absolute Count || id:ebi-a-GCST90001522	rs2893591	A	G	7	105343363	0.2146	0.149595	0.1534	0.1728	FALSE	0.100195	3.26099e-06	TRUE	6.23179e-06	21.7927
CD33- HLA DR- Absolute Count || id:ebi-a-GCST90001522	rs59118111	C	G	1	4044791	-0.4264	0.079901	0.0371	0.1074	FALSE	0.439269	5.56506e-07	TRUE	7.91101e-07	25.2421
CD33- HLA DR- Absolute Count || id:ebi-a-GCST90001522	rs67418059	T	C	15	65664499	0.3374	-0.104038	0.0562	0.09509	FALSE	0.387806	2.66201e-06	TRUE	3.85334e-06	22.1809
CD33- HLA DR- Absolute Count || id:ebi-a-GCST90001522	rs9916257	T	G	17	33797371	-0.1904	-0.0813806	0.5737	0.4223	FALSE	0.303581	1.591e-08	TRUE	2.64282e-08	32.2261
CD33- HLA DR+ Absolute Count || id:ebi-a-GCST90001523	rs116926801	T	C	17	65652250	-0.5549	-0.180915	0.021	0.02658	FALSE	0.394545	2.52098e-06	TRUE	3.60666e-06	22.3025
CD33- HLA DR+ Absolute Count || id:ebi-a-GCST90001523	rs11695642	T	G	2	43952695	-0.1588	0.0446938	0.4325	0.4121	FALSE	0.565803	4.10299e-06	TRUE	5.29494e-06	21.3472
CD33- HLA DR+ Absolute Count || id:ebi-a-GCST90001523	rs117117531	A	C	17	50899429	-1.57	-0.641857	0.0032	0.02352	FALSE	0.0402652	1.13099e-06	TRUE	2.59781e-06	23.8472
CD33- HLA DR+ Absolute Count || id:ebi-a-GCST90001523	rs118076832	G	C	15	52532599	0.678	0.0965916	0.0143	0.01943	FALSE	0.83089	2.986e-06	TRUE	3.40027e-06	21.9544
CD33- HLA DR+ Absolute Count || id:ebi-a-GCST90001523	rs139348198	T	C	11	14699945	-0.7561	-0.488246	0.0113	0.01636	FALSE	0.512127	2.464e-06	TRUE	3.30502e-06	22.3315
CD33- HLA DR+ Absolute Count || id:ebi-a-GCST90001523	rs140072356	A	G	19	41677568	-1.079	0.540493	0.0048	0.01431	FALSE	0.154319	3.75699e-06	TRUE	6.60485e-06	21.5191
CD33- HLA DR+ Absolute Count || id:ebi-a-GCST90001523	rs140563508	T	C	9	140249209	0.6759	-0.01169	0.0153	0.0184	FALSE	0.978847	1.55199e-06	TRUE	1.63882e-06	23.2418
CD33- HLA DR+ Absolute Count || id:ebi-a-GCST90001523	rs149034028	T	C	6	138310176	-0.4903	-0.161907	0.0258	0.04499	FALSE	0.384278	2.59e-06	TRUE	3.7756e-06	22.2258
CD33- HLA DR+ Absolute Count || id:ebi-a-GCST90001523	rs17382372	A	G	2	136921761	0.1961	0.188947	0.2008	0.2014	FALSE	0.0779794	3.69301e-06	TRUE	7.37097e-06	21.5428
CD33- HLA DR+ Absolute Count || id:ebi-a-GCST90001523	rs2705609	T	G	7	3560919	-0.2077	-0.193867	0.2088	0.273	FALSE	0.0482359	4.46498e-07	TRUE	1.0185e-06	25.6754
CD33- HLA DR+ Absolute Count || id:ebi-a-GCST90001523	rs34318562	A	G	19	52180033	-0.1942	0.0883982	0.6889	0.6012	FALSE	0.252129	6.12802e-08	TRUE	1.04429e-07	29.5746
CD33- HLA DR+ Absolute Count || id:ebi-a-GCST90001523	rs35720624	T	A	19	53014851	-0.3009	0.154034	0.0721	0.02352	FALSE	0.65719	2.97701e-06	TRUE	3.67884e-06	21.9672
CD33- HLA DR+ Absolute Count || id:ebi-a-GCST90001523	rs3916927	A	G	13	103927135	-0.1801	-0.106021	0.2382	0.2413	FALSE	0.230662	2.96203e-06	TRUE	4.81027e-06	21.9856
CD33- HLA DR+ Absolute Count || id:ebi-a-GCST90001523	rs6074118	T	A	20	10283445	-0.2049	-0.101923	0.1792	0.1472	FALSE	0.406094	3.17103e-06	TRUE	4.53821e-06	21.8346
CD33- HLA DR+ Absolute Count || id:ebi-a-GCST90001523	rs6841247	T	A	4	31899436	0.2837	-0.228605	0.0786	0.08998	FALSE	0.116452	3.498e-06	TRUE	6.48952e-06	21.6585
CD33- HLA DR+ Absolute Count || id:ebi-a-GCST90001523	rs7207960	T	C	17	32010983	0.2569	-0.0243122	0.0977	0.1472	FALSE	0.819299	4.05798e-06	TRUE	4.60786e-06	21.3721
CD33- HLA DR+ Absolute Count || id:ebi-a-GCST90001523	rs73023658	T	A	11	130596271	0.7644	0.52304	0.0105	0.02556	FALSE	0.0831266	3.09599e-06	TRUE	6.14609e-06	21.8845
CD33- HLA DR+ Absolute Count || id:ebi-a-GCST90001523	rs74940075	A	G	3	105338298	-2.591	0.113517	0.0011	0.01227	FALSE	0.741932	3.98602e-06	TRUE	4.71452e-06	21.3995
CD33- HLA DR+ Absolute Count || id:ebi-a-GCST90001523	rs78557978	C	G	4	115638601	-1.079	-0.117267	0.0059	0.01329	FALSE	0.561661	1.70298e-06	TRUE	2.22018e-06	23.0588
CD33- HLA DR+ Absolute Count || id:ebi-a-GCST90001523	rs876036	C	T	7	50307710	-0.2533	0.0183794	0.2635	0.3558	FALSE	0.826217	1.48696e-11	TRUE	1.73934e-11	46.1409
Granulocytic Myeloid-Derived Suppressor Cells Absolute Count || id:ebi-a-GCST90001524	rs10872783	C	T	6	96696878	0.1516	-0.0548114	0.4278	0.5511	FALSE	0.499098	2.58899e-06	TRUE	3.49714e-06	22.235
Granulocytic Myeloid-Derived Suppressor Cells Absolute Count || id:ebi-a-GCST90001524	rs111636975	G	A	2	176606506	0.8776	0.342856	0.0075	0.03067	FALSE	0.130118	1.17801e-06	TRUE	2.20375e-06	23.771
Granulocytic Myeloid-Derived Suppressor Cells Absolute Count || id:ebi-a-GCST90001524	rs16988872	T	C	19	51580161	-0.2007	0.0358992	0.2659	0.181	FALSE	0.734669	2.20399e-08	TRUE	2.71324e-08	31.5698
Granulocytic Myeloid-Derived Suppressor Cells Absolute Count || id:ebi-a-GCST90001524	rs2017989	T	C	2	242099961	-0.5272	0.086807	0.9801	0.98057	FALSE	0.812838	1.79498e-06	TRUE	2.03968e-06	22.9702
Granulocytic Myeloid-Derived Suppressor Cells Absolute Count || id:ebi-a-GCST90001524	rs2070901	T	G	1	161185058	0.1662	0.0523392	0.2874	0.2699	FALSE	0.541941	1.754e-06	TRUE	2.33616e-06	22.9802
Granulocytic Myeloid-Derived Suppressor Cells Absolute Count || id:ebi-a-GCST90001524	rs2351156	C	T	2	50325488	-0.271	0.0654657	0.9173	0.8078	FALSE	0.489408	1.86299e-06	TRUE	2.5497e-06	22.8682
Granulocytic Myeloid-Derived Suppressor Cells Absolute Count || id:ebi-a-GCST90001524	rs3865444	A	C	19	51727962	-0.2687	-0.0138476	0.2128	0.3129	FALSE	0.862792	1.28499e-12	TRUE	1.48377e-12	51.0421
Granulocytic Myeloid-Derived Suppressor Cells Absolute Count || id:ebi-a-GCST90001524	rs655539	C	T	18	54281790	-0.2198	0.117067	0.1266	0.06135	FALSE	0.453244	3.31299e-06	TRUE	4.57683e-06	21.7593
Granulocytic Myeloid-Derived Suppressor Cells Absolute Count || id:ebi-a-GCST90001524	rs72845259	A	G	10	132711992	1.784	-0.72918	0.0019	0.01738	FALSE	0.175428	5.34097e-07	TRUE	9.58967e-07	25.3112
Granulocytic Myeloid-Derived Suppressor Cells Absolute Count || id:ebi-a-GCST90001524	rs78384212	T	C	14	60291874	0.3493	-0.247027	0.0523	0.03783	FALSE	0.268964	1.071e-06	TRUE	1.71688e-06	23.96
Granulocytic Myeloid-Derived Suppressor Cells Absolute Count || id:ebi-a-GCST90001524	rs8098513	G	A	18	67052180	0.1797	0.0415922	0.2163	0.1319	FALSE	0.760818	2.75702e-06	TRUE	3.25377e-06	22.1062
CD33dim HLA DR+ CD11b+ Absolute Count || id:ebi-a-GCST90001525	rs10011663	G	A	4	190338080	0.1837	0.0844811	0.2411	0.3129	FALSE	0.347946	1.29799e-06	TRUE	1.95216e-06	23.5801
CD33dim HLA DR+ CD11b+ Absolute Count || id:ebi-a-GCST90001525	rs10025005	T	G	4	181288587	0.1934	0.0754043	0.7764	0.816	FALSE	0.423977	5.85706e-07	TRUE	8.40359e-07	25.1428
CD33dim HLA DR+ CD11b+ Absolute Count || id:ebi-a-GCST90001525	rs11594395	G	C	10	2817998	0.514	-0.211707	0.024	0.03067	FALSE	0.564494	3.94403e-06	TRUE	5.14711e-06	21.4042
CD33dim HLA DR+ CD11b+ Absolute Count || id:ebi-a-GCST90001525	rs11631677	T	C	15	86647805	-0.1627	-0.0185604	0.5509	0.6258	FALSE	0.811721	8.79205e-07	TRUE	1.00814e-06	24.3521
CD33dim HLA DR+ CD11b+ Absolute Count || id:ebi-a-GCST90001525	rs141080550	A	G	13	111287945	0.4746	0.126312	0.0307	0.0184	FALSE	0.664918	3.40997e-07	TRUE	4.26811e-07	26.1948
CD33dim HLA DR+ CD11b+ Absolute Count || id:ebi-a-GCST90001525	rs143383466	T	C	3	196068066	1.142	-0.166203	0.0043	0.02658	FALSE	0.404691	3.90499e-06	TRUE	5.53296e-06	21.446
CD33dim HLA DR+ CD11b+ Absolute Count || id:ebi-a-GCST90001525	rs144894656	C	A	9	118222268	-0.7728	0.278759	0.0094	0.01329	FALSE	0.591277	3.77998e-06	TRUE	4.85338e-06	21.4913
CD33dim HLA DR+ CD11b+ Absolute Count || id:ebi-a-GCST90001525	rs145231100	A	G	18	33141890	-0.6579	-0.203272	0.0137	0.02249	FALSE	0.2522	1.28399e-06	TRUE	2.08012e-06	23.6093
CD33dim HLA DR+ CD11b+ Absolute Count || id:ebi-a-GCST90001525	rs17721845	T	C	6	149234718	0.1862	0.0421975	0.2511	0.273	FALSE	0.642492	7.67892e-07	TRUE	9.69429e-07	24.602
CD33dim HLA DR+ CD11b+ Absolute Count || id:ebi-a-GCST90001525	rs1801274	G	A	1	161479745	0.2617	-0.0670328	0.3334	0.5051	FALSE	0.382737	8.34065e-14	TRUE	1.42746e-13	56.5846
CD33dim HLA DR+ CD11b+ Absolute Count || id:ebi-a-GCST90001525	rs192715019	T	C	12	83087530	-0.5266	-0.161191	0.0277	0.01431	FALSE	0.767275	1.36301e-07	TRUE	1.62252e-07	27.9933
CD33dim HLA DR+ CD11b+ Absolute Count || id:ebi-a-GCST90001525	rs4606283	T	C	1	227581017	0.1686	-0.0134605	0.7274	0.7096	FALSE	0.870381	4.71205e-06	TRUE	5.22176e-06	21.0819
CD33dim HLA DR+ CD11b+ Absolute Count || id:ebi-a-GCST90001525	rs62362950	T	C	5	83003910	-0.3383	-0.118884	0.0597	0.09305	FALSE	0.415818	6.87005e-07	TRUE	9.92845e-07	24.8236
CD33dim HLA DR+ CD11b+ Absolute Count || id:ebi-a-GCST90001525	rs71596080	C	T	4	82676237	0.2853	0.0384879	0.0826	0.07362	FALSE	0.828836	1.12001e-06	TRUE	1.28094e-06	23.8659
CD33dim HLA DR+ CD11b+ Absolute Count || id:ebi-a-GCST90001525	rs73716755	C	G	7	116308013	-0.3748	0.187832	0.0455	0.05215	FALSE	0.284569	1.67598e-06	TRUE	2.62831e-06	23.0893
CD33dim HLA DR+ CD11b+ Absolute Count || id:ebi-a-GCST90001525	rs74638799	G	A	12	11652069	0.2768	0.0417173	0.0797	0.09305	FALSE	0.742127	3.81303e-06	TRUE	4.50052e-06	21.4901
CD33dim HLA DR+ CD11b+ Absolute Count || id:ebi-a-GCST90001525	rs74851637	T	G	5	144893255	0.8135	0.325065	0.0091	0.02965	FALSE	0.0637236	2.60597e-06	TRUE	5.37679e-06	22.2401
CD33dim HLA DR+ CD11b+ Absolute Count || id:ebi-a-GCST90001525	rs76640602	A	G	22	39737217	0.5875	-0.873789	0.0202	0.01227	FALSE	0.126896	3.94503e-07	TRUE	7.57327e-07	25.9182
CD33dim HLA DR+ CD11b+ Absolute Count || id:ebi-a-GCST90001525	rs78173101	G	C	5	148830537	-0.5888	-0.368332	0.0167	0.05521	FALSE	0.0401893	3.68502e-06	TRUE	8.09597e-06	21.5624
CD33dim HLA DR+ CD11b+ Absolute Count || id:ebi-a-GCST90001525	rs9510371	T	C	13	23410009	0.2146	-0.0940737	0.158	0.2403	FALSE	0.249468	2.133e-06	TRUE	3.44786e-06	22.6115
CD33dim HLA DR+ CD11b+ %CD33dim HLA DR+ || id:ebi-a-GCST90001526	rs115483539	A	G	5	50273359	-0.3509	-0.424478	0.053	0.05521	FALSE	0.17468	3.11903e-06	TRUE	5.38021e-06	21.8783
CD33dim HLA DR+ CD11b+ %CD33dim HLA DR+ || id:ebi-a-GCST90001526	rs139393711	G	C	3	113287778	-0.4467	-0.126022	0.0355	0.02147	FALSE	0.710826	3.69598e-06	TRUE	4.44618e-06	21.5437
CD33dim HLA DR+ CD11b+ %CD33dim HLA DR+ || id:ebi-a-GCST90001526	rs1801274	G	A	1	161479745	0.5511	-0.0670328	0.3334	0.5051	FALSE	0.382737	2.76822e-54	TRUE	1.19394e-54	257.1
CD33dim HLA DR+ CD11b+ %CD33dim HLA DR+ || id:ebi-a-GCST90001526	rs263715	A	G	3	6504785	-0.5334	-0.111134	0.0237	0.04601	FALSE	0.55355	2.33701e-06	TRUE	3.05459e-06	22.4403
CD33dim HLA DR+ CD11b+ %CD33dim HLA DR+ || id:ebi-a-GCST90001526	rs35006063	T	C	1	105261254	-0.9307	-0.0681385	0.0073	0.02147	FALSE	0.742733	1.06601e-06	TRUE	1.2688e-06	23.9693
CD33dim HLA DR+ CD11b+ %CD33dim HLA DR+ || id:ebi-a-GCST90001526	rs3820097	A	G	1	161049358	-0.4313	0.053755	0.9459	0.909	FALSE	0.653004	7.10608e-09	TRUE	9.1771e-09	33.8236
CD33dim HLA DR+ CD11b+ %CD33dim HLA DR+ || id:ebi-a-GCST90001526	rs3826007	T	C	15	80263217	0.361	-0.178184	0.2209	0.2546	FALSE	0.0534823	7.44218e-19	TRUE	2.67016e-18	80.3621
CD33dim HLA DR+ CD11b+ %CD33dim HLA DR+ || id:ebi-a-GCST90001526	rs6105661	A	G	20	16785806	0.1628	0.130117	0.3601	0.4622	FALSE	0.0905899	4.68101e-06	TRUE	9.01839e-06	21.09
CD33dim HLA DR+ CD11b+ %CD33dim HLA DR+ || id:ebi-a-GCST90001526	rs6820873	C	A	4	31077545	-0.1689	0.0197536	0.4255	0.4284	FALSE	0.800827	8.65107e-07	TRUE	1.00169e-06	24.3755
CD33dim HLA DR+ CD11b+ %CD33dim HLA DR+ || id:ebi-a-GCST90001526	rs7156568	C	T	14	102533672	0.1845	-0.142623	0.7505	0.7628	FALSE	0.111999	4.00599e-06	TRUE	7.42786e-06	21.4034
CD33dim HLA DR+ CD11b+ %CD33dim HLA DR+ || id:ebi-a-GCST90001526	rs75239369	G	A	2	180132004	-0.3897	0.125657	0.0439	0.05317	FALSE	0.596976	1.51401e-06	TRUE	1.94114e-06	23.2846
CD33dim HLA DR+ CD11b+ %CD33dim HLA DR+ || id:ebi-a-GCST90001526	rs7754966	T	A	6	151449284	0.1728	0.00292065	0.292	0.2965	FALSE	0.973356	4.20301e-06	TRUE	4.44773e-06	21.3018
CD33dim HLA DR+ CD11b+ %CD33dim HLA DR+ || id:ebi-a-GCST90001526	rs79027682	C	G	10	30519550	0.2262	-0.084232	0.145	0.1401	FALSE	0.48621	4.99298e-06	TRUE	6.71891e-06	20.9668
CD33dim HLA DR+ CD11b- Absolute Count || id:ebi-a-GCST90001527	rs10921381	T	C	1	193500034	0.1587	0.150453	0.6709	0.6012	FALSE	0.0586732	3.21603e-06	TRUE	6.78803e-06	21.7998
CD33dim HLA DR+ CD11b- Absolute Count || id:ebi-a-GCST90001527	rs112332228	T	C	18	36935582	3.054	0.17651	0.0005	0.01227	FALSE	0.628491	1.61102e-06	TRUE	2.02573e-06	23.1673
CD33dim HLA DR+ CD11b- Absolute Count || id:ebi-a-GCST90001527	rs113181189	G	T	3	2089038	0.5178	0.0718979	0.021	0.02863	FALSE	0.844884	2.45601e-06	TRUE	2.7425e-06	22.3612
CD33dim HLA DR+ CD11b- Absolute Count || id:ebi-a-GCST90001527	rs115342053	C	G	2	178319837	-0.7808	0.494303	0.0089	0.01534	FALSE	0.0461413	3.37699e-06	TRUE	7.29665e-06	21.7295
CD33dim HLA DR+ CD11b- Absolute Count || id:ebi-a-GCST90001527	rs1201943	T	C	20	59282409	-0.1576	0.0600022	0.5054	0.5532	FALSE	0.442317	5.88098e-07	TRUE	8.36622e-07	25.1274
CD33dim HLA DR+ CD11b- Absolute Count || id:ebi-a-GCST90001527	rs139262012	C	A	5	99798403	0.702	-0.537292	0.0124	0.02352	FALSE	0.0867122	1.86999e-06	TRUE	3.7317e-06	22.8677
CD33dim HLA DR+ CD11b- Absolute Count || id:ebi-a-GCST90001527	rs1801274	G	A	1	161479745	-0.1792	-0.0670328	0.3334	0.5051	FALSE	0.382737	1.40301e-07	TRUE	2.11168e-07	27.9432
CD33dim HLA DR+ CD11b- Absolute Count || id:ebi-a-GCST90001527	rs185048341	A	G	9	107953420	-0.6561	-0.486234	0.0175	0.01329	FALSE	0.511383	3.82904e-08	TRUE	5.33466e-08	30.5005
CD33dim HLA DR+ CD11b- Absolute Count || id:ebi-a-GCST90001527	rs34476866	T	A	14	37002449	-0.5979	-0.000162936	0.0153	0.03988	FALSE	0.999214	2.05698e-06	TRUE	2.1459e-06	22.6971
CD33dim HLA DR+ CD11b- Absolute Count || id:ebi-a-GCST90001527	rs4467644	T	C	4	115266184	-0.1483	-0.0322164	0.588	0.3865	FALSE	0.703148	4.50205e-06	TRUE	5.39774e-06	21.172
CD33dim HLA DR+ CD11b- Absolute Count || id:ebi-a-GCST90001527	rs61987643	A	G	14	54058233	-0.2949	-0.423038	0.0659	0.05317	FALSE	0.0317746	2.86801e-06	TRUE	6.61555e-06	22.0371
CD33dim HLA DR+ CD11b- Absolute Count || id:ebi-a-GCST90001527	rs67760360	A	G	15	80260872	-0.3414	-0.176056	0.2209	0.2515	FALSE	0.0569049	2.20191e-19	TRUE	7.80203e-19	82.8828
CD33dim HLA DR+ CD11b- Absolute Count || id:ebi-a-GCST90001527	rs72702556	T	C	1	150680115	0.1488	0.0150558	0.4088	0.4315	FALSE	0.84764	3.82798e-06	TRUE	4.28457e-06	21.488
CD33dim HLA DR+ CD11b- Absolute Count || id:ebi-a-GCST90001527	rs72762130	G	A	1	237056710	0.316	-0.153582	0.0568	0.1524	FALSE	0.133562	3.63496e-06	TRUE	6.59589e-06	21.5761
CD33dim HLA DR+ CD11b- Absolute Count || id:ebi-a-GCST90001527	rs79141836	G	T	2	99513380	-0.3125	-0.330877	0.0603	0.06646	FALSE	0.115716	3.18302e-06	TRUE	5.93373e-06	21.8392
CD33dim HLA DR+ CD11b- %CD33dim HLA DR+ || id:ebi-a-GCST90001528	rs111944709	C	G	8	4886462	-0.6684	-0.0186456	0.0135	0.03681	FALSE	0.93052	4.57899e-06	TRUE	4.94954e-06	21.1322
CD33dim HLA DR+ CD11b- %CD33dim HLA DR+ || id:ebi-a-GCST90001528	rs115483539	A	G	5	50273359	0.3458	-0.424478	0.053	0.05521	FALSE	0.17468	4.38299e-06	TRUE	7.52175e-06	21.213
CD33dim HLA DR+ CD11b- %CD33dim HLA DR+ || id:ebi-a-GCST90001528	rs1801274	G	A	1	161479745	-0.5517	-0.0670328	0.3334	0.5051	FALSE	0.382737	2.5293e-54	TRUE	1.06037e-54	257.36
CD33dim HLA DR+ CD11b- %CD33dim HLA DR+ || id:ebi-a-GCST90001528	rs263715	A	G	3	6504785	0.5212	-0.111134	0.0237	0.04601	FALSE	0.55355	4.03097e-06	TRUE	5.22175e-06	21.3875
CD33dim HLA DR+ CD11b- %CD33dim HLA DR+ || id:ebi-a-GCST90001528	rs35006063	T	C	1	105261254	0.9251	-0.0681385	0.0073	0.02147	FALSE	0.742733	1.256e-06	TRUE	1.50677e-06	23.632
CD33dim HLA DR+ CD11b- %CD33dim HLA DR+ || id:ebi-a-GCST90001528	rs3820097	A	G	1	161049358	0.4291	0.053755	0.9459	0.909	FALSE	0.653004	8.69501e-09	TRUE	1.12084e-08	33.4253
CD33dim HLA DR+ CD11b- %CD33dim HLA DR+ || id:ebi-a-GCST90001528	rs3826007	T	C	15	80263217	-0.3541	-0.178184	0.2209	0.2546	FALSE	0.0534823	3.70937e-18	TRUE	1.3139e-17	77.0513
CD33dim HLA DR+ CD11b- %CD33dim HLA DR+ || id:ebi-a-GCST90001528	rs6105661	A	G	20	16785806	-0.1656	0.130117	0.3601	0.4622	FALSE	0.0905899	3.23102e-06	TRUE	6.28888e-06	21.8094
CD33dim HLA DR+ CD11b- %CD33dim HLA DR+ || id:ebi-a-GCST90001528	rs75239369	G	A	2	180132004	0.3752	0.125657	0.0439	0.05317	FALSE	0.596976	3.724e-06	TRUE	4.72966e-06	21.536
CD33dim HLA DR+ CD11b- %CD33dim HLA DR+ || id:ebi-a-GCST90001528	rs78671194	G	A	10	73360670	-1.847	0.149458	0.0016	0.02454	FALSE	0.282987	4.06799e-06	TRUE	6.2927e-06	21.364
CD33dim HLA DR+ CD11b- %CD33dim HLA DR+ || id:ebi-a-GCST90001528	rs79027682	C	G	10	30519550	-0.2299	-0.084232	0.145	0.1401	FALSE	0.48621	3.52501e-06	TRUE	4.76741e-06	21.6408
CD33dim HLA DR+ CD11b- %CD33dim HLA DR+ || id:ebi-a-GCST90001528	rs942382	A	G	6	151472251	0.1667	0.00846795	0.6359	0.5849	FALSE	0.913823	2.87098e-06	TRUE	3.13286e-06	22.0379
CD66b++ myeloid cell Absolute Count || id:ebi-a-GCST90001529	rs11218704	G	A	11	122458787	0.3401	-0.0500959	0.0584	0.06544	FALSE	0.735358	1.08101e-06	TRUE	1.29294e-06	23.9397
CD66b++ myeloid cell Absolute Count || id:ebi-a-GCST90001529	rs114469087	A	T	4	90493819	0.4988	0.753479	0.0285	0.01738	FALSE	0.0120022	1.54099e-06	TRUE	4.19326e-06	23.2259
CD66b++ myeloid cell Absolute Count || id:ebi-a-GCST90001529	rs1899009	G	A	12	74096868	0.2036	-0.0660142	0.2182	0.229	FALSE	0.460139	4.55701e-07	TRUE	6.42977e-07	25.6254
CD66b++ myeloid cell Absolute Count || id:ebi-a-GCST90001529	rs2070901	T	G	1	161185058	0.189	0.0523392	0.2871	0.2699	FALSE	0.541941	2.37001e-07	TRUE	3.20661e-07	26.9009
CD66b++ myeloid cell Absolute Count || id:ebi-a-GCST90001529	rs2630166	G	C	3	60042425	0.1999	-0.0540751	0.8089	0.7157	FALSE	0.523904	2.49701e-06	TRUE	3.31591e-06	22.3118
CD66b++ myeloid cell Absolute Count || id:ebi-a-GCST90001529	rs72845259	A	G	10	132711992	1.74	-0.72918	0.0019	0.01738	FALSE	0.175428	3.10499e-06	TRUE	5.34387e-06	21.89
Monocytic Myeloid-Derived Suppressor Cells Absolute Count || id:ebi-a-GCST90001530	rs10176753	G	A	2	133046981	-0.1561	0.0726048	0.4941	0.4796	FALSE	0.346342	3.91201e-06	TRUE	5.76175e-06	21.4431
Monocytic Myeloid-Derived Suppressor Cells Absolute Count || id:ebi-a-GCST90001530	rs10458377	G	A	1	226154277	-0.2164	-0.205473	0.8423	0.8793	FALSE	0.147896	3.992e-06	TRUE	7.10273e-06	21.3899
Monocytic Myeloid-Derived Suppressor Cells Absolute Count || id:ebi-a-GCST90001530	rs11112649	C	G	12	106064969	-0.1727	0.110722	0.2984	0.273	FALSE	0.202343	2.20201e-06	TRUE	3.72553e-06	22.5475
Monocytic Myeloid-Derived Suppressor Cells Absolute Count || id:ebi-a-GCST90001530	rs112611150	T	C	7	186897	-0.3141	-0.0141746	0.0652	0.0317	FALSE	0.950065	3.54797e-06	TRUE	3.78933e-06	21.6343
Monocytic Myeloid-Derived Suppressor Cells Absolute Count || id:ebi-a-GCST90001530	rs12736179	T	C	1	20887141	-0.1687	-0.132808	0.3032	0.135	FALSE	0.292446	2.96203e-06	TRUE	4.59052e-06	21.9718
Monocytic Myeloid-Derived Suppressor Cells Absolute Count || id:ebi-a-GCST90001530	rs12885009	A	C	14	85063049	-0.1714	-0.0197582	0.6873	0.6769	FALSE	0.801227	2.92698e-06	TRUE	3.36353e-06	22.0031
Monocytic Myeloid-Derived Suppressor Cells Absolute Count || id:ebi-a-GCST90001530	rs1354106	G	T	19	51737991	-0.4306	0.0232736	0.2237	0.3405	FALSE	0.770534	1.71712e-28	TRUE	1.65794e-28	126.732
Monocytic Myeloid-Derived Suppressor Cells Absolute Count || id:ebi-a-GCST90001530	rs147643522	C	T	3	185678332	1.28	-0.190124	0.0035	0.01431	FALSE	0.340659	3.62502e-06	TRUE	5.38037e-06	21.5862
Monocytic Myeloid-Derived Suppressor Cells Absolute Count || id:ebi-a-GCST90001530	rs1800973	A	C	12	69744014	0.3114	-0.0509213	0.0806	0.04294	FALSE	0.771726	3.45398e-07	TRUE	4.07707e-07	26.1716
Monocytic Myeloid-Derived Suppressor Cells Absolute Count || id:ebi-a-GCST90001530	rs2071473	T	C	6	32782605	-0.2405	0.0189145	0.3892	0.3865	FALSE	0.806798	2.298e-10	TRUE	2.72265e-10	40.6525
Monocytic Myeloid-Derived Suppressor Cells Absolute Count || id:ebi-a-GCST90001530	rs7757733	A	G	6	5580339	-0.1533	-0.0273509	0.5245	0.6115	FALSE	0.726022	3.32797e-06	TRUE	3.94136e-06	21.7645
Monocytic Myeloid-Derived Suppressor Cells Absolute Count || id:ebi-a-GCST90001530	rs78949787	T	C	19	51591138	0.1531	0.0761606	0.5539	0.5143	FALSE	0.327866	4.72096e-06	TRUE	7.08358e-06	21.0619
Monocytic Myeloid-Derived Suppressor Cells Absolute Count || id:ebi-a-GCST90001530	rs80032720	A	G	6	32384933	-0.4389	0.559369	0.0749	0.02352	FALSE	0.439766	4.314e-10	TRUE	6.5742e-10	39.4029
Monocytic Myeloid-Derived Suppressor Cells Absolute Count || id:ebi-a-GCST90001530	rs9270591	T	C	6	32561424	0.4161	-0.00100111	0.5755	0.5706	FALSE	0.989622	5.45632e-26	TRUE	4.44048e-26	114.595
Monocytic Myeloid-Derived Suppressor Cells Absolute Count || id:ebi-a-GCST90001530	rs9271768	G	A	6	32594188	0.3668	0.0304279	0.4372		FALSE	0.716625	8.9929e-20	TRUE	1.09805e-19	84.7231
CD33dim HLA DR- Absolute Count || id:ebi-a-GCST90001531	rs114590598	T	C	1	185852065	2.431	0.0327837	0.0016	0.02761	FALSE	0.863434	9.40589e-09	TRUE	1.08126e-08	33.2482
CD33dim HLA DR- Absolute Count || id:ebi-a-GCST90001531	rs116166244	C	G	5	110463783	2.675	0.417678	0.0008	0.01431	FALSE	0.210036	3.54699e-06	TRUE	5.85454e-06	21.6352
CD33dim HLA DR- Absolute Count || id:ebi-a-GCST90001531	rs117780942	A	C	11	105062174	-0.4877	0.254243	0.0269	0.0184	FALSE	0.21061	4.64098e-06	TRUE	7.70811e-06	21.089
CD33dim HLA DR- Absolute Count || id:ebi-a-GCST90001531	rs142419042	T	C	11	104445613	-0.5472	0.0856685	0.0251	0.02352	FALSE	0.806377	1.19399e-06	TRUE	1.37913e-06	23.7428
CD33dim HLA DR- Absolute Count || id:ebi-a-GCST90001531	rs2013837	A	G	22	39271617	-0.1645	0.0809576	0.4701	0.5593	FALSE	0.301605	8.34603e-07	TRUE	1.31634e-06	24.4323
CD33dim HLA DR- Absolute Count || id:ebi-a-GCST90001531	rs33978622	C	G	19	51736383	-0.4747	-0.0207489	0.215	0.318	FALSE	0.795633	3.74283e-33	TRUE	2.88815e-33	149.684
CD33dim HLA DR- Absolute Count || id:ebi-a-GCST90001531	rs403939	C	T	8	144555482	0.1861	-0.111978	0.7368	0.6963	FALSE	0.233205	2.18399e-06	TRUE	3.58875e-06	22.5613
CD33dim HLA DR- Absolute Count || id:ebi-a-GCST90001531	rs55678760	C	T	20	58069558	0.183	-0.00901629	0.2492	0.1564	FALSE	0.940993	2.65999e-06	TRUE	2.86367e-06	22.1881
CD33dim HLA DR- Absolute Count || id:ebi-a-GCST90001531	rs72776409	T	C	10	759450	-0.8296	-0.183244	0.0084	0.02965	FALSE	0.271363	4.90399e-06	TRUE	7.60581e-06	21.0078
CD33dim HLA DR- Absolute Count || id:ebi-a-GCST90001531	rs74831462	G	A	5	95242577	2.721	0.0340417	0.0008	0.01329	FALSE	0.909081	2.69401e-06	TRUE	2.95828e-06	22.1539
CD33dim HLA DR- Absolute Count || id:ebi-a-GCST90001531	rs77388515	G	A	19	34133960	-0.2752	0.937515	0.0975	0.04192	FALSE	0.00263973	1.22101e-06	TRUE	3.98363e-06	23.6995
CD33dim HLA DR- Absolute Count || id:ebi-a-GCST90001531	rs78338533	G	A	10	11630331	2.433	0.388198	0.0011	0.01636	FALSE	0.0898628	9.75304e-07	TRUE	1.97383e-06	24.1295
CD33dim HLA DR- Absolute Count || id:ebi-a-GCST90001531	rs78744187	T	C	19	33754548	-0.5108	0.00831216	0.0673	0.07566	FALSE	0.939436	5.44252e-14	TRUE	5.85926e-14	57.4528
CD33dim HLA DR- Absolute Count || id:ebi-a-GCST90001531	rs7987975	G	A	13	114578893	0.1884	-0.0795406	0.7826	0.8967	FALSE	0.674346	3.35297e-06	TRUE	4.1256e-06	21.7255
CD33dim HLA DR- Absolute Count || id:ebi-a-GCST90001531	rs9297816	A	G	8	132011279	0.1756	0.0229985	0.3661	0.3517	FALSE	0.771582	6.58795e-07	TRUE	7.78055e-07	24.9006
CD33dim HLA DR- Absolute Count || id:ebi-a-GCST90001531	rs962695	C	T	8	80656206	0.1713	-0.206388	0.2788	0.2791	FALSE	0.0138217	4.128e-06	TRUE	1.05044e-05	21.3305
CD33dim HLA DR- Absolute Count || id:ebi-a-GCST90001531	rs9842941	G	T	3	128441690	-0.1921	0.229194	0.2487	0.1851	FALSE	0.0304243	6.46994e-07	TRUE	1.58053e-06	24.9351
Basophil Absolute Count || id:ebi-a-GCST90001532	rs114590598	T	C	1	185852065	2.421	0.0327837	0.0016	0.02761	FALSE	0.863434	9.84306e-09	TRUE	1.1283e-08	33.1638
Basophil Absolute Count || id:ebi-a-GCST90001532	rs116166244	C	G	5	110463783	2.755	0.417678	0.0008	0.01431	FALSE	0.210036	1.639e-06	TRUE	2.76418e-06	23.1252
Basophil Absolute Count || id:ebi-a-GCST90001532	rs117780942	A	C	11	105062174	-0.5318	0.254243	0.0269	0.0184	FALSE	0.21061	5.44503e-07	TRUE	9.42745e-07	25.2654
Basophil Absolute Count || id:ebi-a-GCST90001532	rs142419042	T	C	11	104445613	-0.5889	0.0856685	0.025	0.02352	FALSE	0.806377	1.588e-07	TRUE	1.84664e-07	27.6964
Basophil Absolute Count || id:ebi-a-GCST90001532	rs2013837	A	G	22	39271617	-0.1591	0.0809576	0.4698	0.5593	FALSE	0.301605	1.72401e-06	TRUE	2.68349e-06	23.0203
Basophil Absolute Count || id:ebi-a-GCST90001532	rs35406957	A	G	8	130634816	-0.164	-0.0055775	0.3045	0.2986	FALSE	0.94751	4.897e-06	TRUE	5.26366e-06	20.9973
Basophil Absolute Count || id:ebi-a-GCST90001532	rs3865444	A	C	19	51727962	-0.4855	-0.0138476	0.2132	0.3129	FALSE	0.862792	7.50931e-35	TRUE	4.90802e-35	158.117
Basophil Absolute Count || id:ebi-a-GCST90001532	rs403939	C	T	8	144555482	0.1906	-0.111978	0.7369	0.6963	FALSE	0.233205	1.15101e-06	TRUE	1.90099e-06	23.8234
Basophil Absolute Count || id:ebi-a-GCST90001532	rs55678760	C	T	20	58069558	0.1818	-0.00901629	0.2493	0.1564	FALSE	0.940993	2.86999e-06	TRUE	3.08135e-06	22.0454
Basophil Absolute Count || id:ebi-a-GCST90001532	rs7351079	G	A	19	51574038	-0.1881	0.157987	0.2722	0.1851	FALSE	0.13841	6.70193e-07	TRUE	1.24956e-06	24.8808
Basophil Absolute Count || id:ebi-a-GCST90001532	rs74831462	G	A	5	95242577	2.771	0.0340417	0.0008	0.01329	FALSE	0.909081	1.65101e-06	TRUE	1.80409e-06	23.1194
Basophil Absolute Count || id:ebi-a-GCST90001532	rs75773078	A	G	19	51742145	-0.2897	-0.0279985	0.0765	0.07157	FALSE	0.888147	2.76599e-06	TRUE	3.06653e-06	22.1031
Basophil Absolute Count || id:ebi-a-GCST90001532	rs77388515	G	A	19	34133960	-0.2977	0.937515	0.0975	0.04192	FALSE	0.00263973	1.37499e-07	TRUE	4.9456e-07	27.9702
Basophil Absolute Count || id:ebi-a-GCST90001532	rs78338533	G	A	10	11630331	2.432	0.388198	0.0011	0.01636	FALSE	0.0898628	8.99001e-07	TRUE	1.82599e-06	24.2858
Basophil Absolute Count || id:ebi-a-GCST90001532	rs78744187	T	C	19	33754548	-0.5045	0.00831216	0.0673	0.07566	FALSE	0.939436	9.45584e-14	TRUE	1.02223e-13	56.3281
Basophil Absolute Count || id:ebi-a-GCST90001532	rs78915471	G	A	10	18406409	3.266	-0.144596	0.0005	0.01738	FALSE	0.648034	4.06902e-06	TRUE	5.04427e-06	21.3581
Basophil Absolute Count || id:ebi-a-GCST90001532	rs9297816	A	G	8	132011279	0.1788	0.0229985	0.3659	0.3517	FALSE	0.771582	3.75396e-07	TRUE	4.43047e-07	26.0083
Basophil Absolute Count || id:ebi-a-GCST90001532	rs9842941	G	T	3	128441690	-0.1968	0.229194	0.2488	0.1851	FALSE	0.0304243	3.125e-07	TRUE	7.80524e-07	26.3616
Basophil %CD33dim HLA DR- CD66b- || id:ebi-a-GCST90001533	rs117417480	T	G	19	54429001	0.8056	0.323845	0.0129	0.03374	FALSE	0.24668	5.32304e-08	TRUE	9.24177e-08	29.8301
Basophil %CD33dim HLA DR- CD66b- || id:ebi-a-GCST90001533	rs118101102	G	C	6	79907097	-0.5982	0.0930184	0.0159	0.03272	FALSE	0.585031	4.74504e-06	TRUE	6.01627e-06	21.0768
Basophil %CD33dim HLA DR- CD66b- || id:ebi-a-GCST90001533	rs13237906	T	G	7	101155469	0.157	0.00519206	0.4297	0.3303	FALSE	0.950073	2.103e-06	TRUE	2.25206e-06	22.6483
Basophil %CD33dim HLA DR- CD66b- || id:ebi-a-GCST90001533	rs16872136	G	A	8	106003701	-0.4165	-0.22005	0.0382	0.06135	FALSE	0.0689986	1.79201e-06	TRUE	3.71237e-06	22.9557
Basophil %CD33dim HLA DR- CD66b- || id:ebi-a-GCST90001533	rs208569	C	T	16	22868035	0.2465	0.179451	0.1042	0.09305	FALSE	0.230415	4.20097e-06	TRUE	6.79878e-06	21.3004
Basophil %CD33dim HLA DR- CD66b- || id:ebi-a-GCST90001533	rs3865444	A	C	19	51727962	-0.5183	-0.0138476	0.2132	0.3129	FALSE	0.862792	1.14393e-40	TRUE	5.57344e-41	187.216
Basophil %CD33dim HLA DR- CD66b- || id:ebi-a-GCST90001533	rs422720	A	C	21	46578954	0.1584	-0.070737	0.5533	0.6033	FALSE	0.373353	2.305e-06	TRUE	3.39319e-06	22.4511
Basophil %CD33dim HLA DR- CD66b- || id:ebi-a-GCST90001533	rs4350951	A	G	3	169241641	0.1763	0.0475916	0.2765	0.3057	FALSE	0.574537	1.501e-06	TRUE	1.95785e-06	23.2919
Basophil %CD33dim HLA DR- CD66b- || id:ebi-a-GCST90001533	rs4499342	T	C	19	8786913	0.2541	-0.0783116	0.1527	0.1718	FALSE	0.403503	3.85398e-08	TRUE	5.79829e-08	30.4871
Basophil %CD33dim HLA DR- CD66b- || id:ebi-a-GCST90001533	rs4679209	T	C	3	125887424	0.1576	0.0809138	0.479	0.454	FALSE	0.299883	1.741e-06	TRUE	2.69221e-06	23.0166
Basophil %CD33dim HLA DR- CD66b- || id:ebi-a-GCST90001533	rs49195	T	C	8	71550708	0.1791	0.1058	0.2477	0.3313	FALSE	0.181595	3.48899e-06	TRUE	5.98225e-06	21.6519
Basophil %CD33dim HLA DR- CD66b- || id:ebi-a-GCST90001533	rs7351079	G	A	19	51574038	-0.2756	0.157987	0.2722	0.1851	FALSE	0.13841	1.36994e-13	TRUE	3.27065e-13	55.6025
CD45RA- CD4+ T cell Absolute Count || id:ebi-a-GCST90001534	rs11062774	G	A	12	3830558	0.1756	0.0360912	0.1558	0.1329	FALSE	0.796471	9.68389e-07	TRUE	1.25315e-06	24.0727
CD45RA- CD4+ T cell Absolute Count || id:ebi-a-GCST90001534	rs117563350	G	A	6	151699396	-0.3399	0.350473	0.0308	0.01329	FALSE	0.522868	4.489e-06	TRUE	6.84298e-06	21.1093
CD45RA- CD4+ T cell Absolute Count || id:ebi-a-GCST90001534	rs148716007	T	C	5	120094917	0.2941	0.280256	0.0442	0.0409	FALSE	0.162036	3.97e-06	TRUE	8.77958e-06	21.3431
CD45RA- CD4+ T cell Absolute Count || id:ebi-a-GCST90001534	rs41306808	G	C	10	12164786	0.2331	-0.205476	0.076	0.07771	FALSE	0.172877	1.98999e-06	TRUE	4.43704e-06	22.6767
CD45RA- CD4+ T cell Absolute Count || id:ebi-a-GCST90001534	rs4357954	G	C	16	7395086	-0.2354	0.0607914	0.0829	0.08691	FALSE	0.67491	5.97696e-07	TRUE	8.42658e-07	25.0213
CD45RA- CD4+ T cell Absolute Count || id:ebi-a-GCST90001534	rs541367304	A	G	1	198283058	-1.857	0.178806	0.0032	0.0184	FALSE	0.745432	4.24424e-12	TRUE	6.55805e-12	48.3728
CD45RA- CD4+ T cell Absolute Count || id:ebi-a-GCST90001534	rs55905714	C	A	6	68723598	0.1712	-0.176164	0.1445	0.1227	FALSE	0.256141	4.92799e-06	TRUE	9.45814e-06	20.9427
CD45RA- CD4+ T cell Absolute Count || id:ebi-a-GCST90001534	rs653178	T	C	12	112007756	-0.1619	0.136877	0.5287	0.5317	FALSE	0.0791681	1.181e-08	TRUE	3.95221e-08	32.6588
CD45RA- CD4+ T cell Absolute Count || id:ebi-a-GCST90001534	rs6743943	C	T	2	118512809	0.1354	-0.0305024	0.466	0.5215	FALSE	0.693097	3.56796e-07	TRUE	5.04578e-07	26.0081
CD45RA- CD4+ T cell Absolute Count || id:ebi-a-GCST90001534	rs7162344	A	G	15	26030485	-0.1295	-0.030499	0.4315	0.3528	FALSE	0.717857	6.29405e-07	TRUE	8.67352e-07	24.9038
CD45RA- CD4+ T cell Absolute Count || id:ebi-a-GCST90001534	rs9961909	C	T	18	49180597	-0.3058	0.0220741	0.0439	0.1104	FALSE	0.818193	1.74401e-06	TRUE	2.20207e-06	22.9379
CD45RA- CD4+ T cell %CD4+ T cell || id:ebi-a-GCST90001535	rs10013469	A	G	4	185924276	0.192	-0.0620293	0.0943	0.08896	FALSE	0.736745	1.894e-06	TRUE	2.52664e-06	22.7773
CD45RA- CD4+ T cell %CD4+ T cell || id:ebi-a-GCST90001535	rs10432663	C	T	2	41955462	-0.1402	-0.022891	0.1959	0.1779	FALSE	0.808423	3.14398e-06	TRUE	3.97454e-06	21.7964
CD45RA- CD4+ T cell %CD4+ T cell || id:ebi-a-GCST90001535	rs11124653	A	C	2	39112166	0.1345	-0.0700356	0.5909	0.6319	FALSE	0.386426	3.92202e-08	TRUE	7.57038e-08	30.3108
CD45RA- CD4+ T cell %CD4+ T cell || id:ebi-a-GCST90001535	rs114825362	C	G	1	101526164	-0.3913	0.0556161	0.0201	0.01534	FALSE	0.904469	4.70197e-06	TRUE	5.55486e-06	21.024
CD45RA- CD4+ T cell %CD4+ T cell || id:ebi-a-GCST90001535	rs11579717	A	G	1	199999121	-1.081	-0.188549	0.0044	0.04294	FALSE	0.196611	8.86993e-10	TRUE	2.42708e-09	37.7676
CD45RA- CD4+ T cell %CD4+ T cell || id:ebi-a-GCST90001535	rs12121018	A	G	1	94176595	-0.1566	0.187645	0.1882	0.07055	FALSE	0.246299	5.99805e-07	TRUE	1.26015e-06	25
CD45RA- CD4+ T cell %CD4+ T cell || id:ebi-a-GCST90001535	rs12712610	G	A	2	38897249	-0.1902	-0.0415912	0.2969	0.1718	FALSE	0.721224	3.13112e-13	TRUE	5.13178e-13	53.556
CD45RA- CD4+ T cell %CD4+ T cell || id:ebi-a-GCST90001535	rs141350785	C	G	11	5240669	-0.2543	-0.0727676	0.0461	0.1094	FALSE	0.54747	4.95005e-06	TRUE	7.41755e-06	20.9191
CD45RA- CD4+ T cell %CD4+ T cell || id:ebi-a-GCST90001535	rs146329634	T	C	14	89433599	0.3128	-0.612633	0.0328	0.02147	FALSE	0.0368816	1.82201e-06	TRUE	5.83382e-06	22.8549
CD45RA- CD4+ T cell %CD4+ T cell || id:ebi-a-GCST90001535	rs146620586	T	G	1	198524264	-2.021	-0.119104	0.0032	0.01738	FALSE	0.816082	3.4578e-14	TRUE	5.29101e-14	57.9433
CD45RA- CD4+ T cell %CD4+ T cell || id:ebi-a-GCST90001535	rs183293285	T	C	3	75917650	-0.425	-0.299695	0.0171	0.02352	FALSE	0.279459	3.81303e-06	TRUE	7.25932e-06	21.4241
CD45RA- CD4+ T cell %CD4+ T cell || id:ebi-a-GCST90001535	rs71569312	T	C	6	35830034	0.4277	-0.31069	0.0177	0.01329	FALSE	0.202195	3.34603e-06	TRUE	7.02365e-06	21.6783
CD45RA- CD4+ T cell %CD4+ T cell || id:ebi-a-GCST90001535	rs7216330	T	C	17	4102387	-0.1152	-0.0175799	0.5057	0.589	FALSE	0.823069	1.77101e-06	TRUE	2.23402e-06	22.9062
CD45RA- CD4+ T cell %CD4+ T cell || id:ebi-a-GCST90001535	rs72613709	G	T	2	197060767	0.2888	-0.13461	0.0376	0.06339	FALSE	0.305603	3.93804e-06	TRUE	7.2969e-06	21.3586
CD45RA- CD4+ T cell %CD4+ T cell || id:ebi-a-GCST90001535	rs76139558	C	G	10	2787360	0.6888	0.734103	0.0067	0.01329	FALSE	0.264802	8.18408e-07	TRUE	1.64926e-06	24.4152
CD45RA- CD4+ T cell %CD4+ T cell || id:ebi-a-GCST90001535	rs76516339	T	A	18	74287337	-0.1648	0.148951	0.1533	0.2382	FALSE	0.0889426	3.05401e-07	TRUE	8.75666e-07	26.3083
CD45RA- CD4+ T cell %CD4+ T cell || id:ebi-a-GCST90001535	rs9271766	G	A	6	32594169	-0.1619	0.0182261	0.782		FALSE	0.838404	1.509e-06	TRUE	1.90021e-06	23.2037
CD45RA- CD4+ T cell %T cell || id:ebi-a-GCST90001536	rs11201613	A	G	10	87172617	-0.4646	-0.422339	0.0144	0.03783	FALSE	0.0228344	4.11604e-06	TRUE	1.379e-05	21.2863
CD45RA- CD4+ T cell %T cell || id:ebi-a-GCST90001536	rs11579717	A	G	1	199999121	-0.9339	-0.188549	0.0044	0.04294	FALSE	0.196611	1.793e-07	TRUE	4.21194e-07	27.3425
CD45RA- CD4+ T cell %T cell || id:ebi-a-GCST90001536	rs12448994	T	C	16	989381	0.1905	0.0403054	0.0925	0.1585	FALSE	0.714291	3.27597e-06	TRUE	4.42947e-06	21.7048
CD45RA- CD4+ T cell %T cell || id:ebi-a-GCST90001536	rs12498745	A	G	4	99216768	-2.198	0.216999	0.0006	0.01636	FALSE	0.297293	5.72506e-07	TRUE	1.12588e-06	25.1027
CD45RA- CD4+ T cell %T cell || id:ebi-a-GCST90001536	rs12712610	G	A	2	38897249	-0.1632	-0.0415912	0.2969	0.1718	FALSE	0.721224	7.82492e-10	TRUE	1.16289e-09	38.0418
CD45RA- CD4+ T cell %T cell || id:ebi-a-GCST90001536	rs1380699	G	A	2	57906216	-0.1468	-0.0995802	0.2015	0.1299	FALSE	0.315267	1.89701e-06	TRUE	3.51704e-06	22.7909
CD45RA- CD4+ T cell %T cell || id:ebi-a-GCST90001536	rs142403852	C	T	12	86979143	-0.6934	0.0661786	0.0077	0.01943	FALSE	0.834053	1.366e-06	TRUE	1.71187e-06	23.414
CD45RA- CD4+ T cell %T cell || id:ebi-a-GCST90001536	rs144196931	A	G	7	139232896	-0.3683	0.0154952	0.0229	0.04499	FALSE	0.933825	4.454e-06	TRUE	5.17671e-06	21.1258
CD45RA- CD4+ T cell %T cell || id:ebi-a-GCST90001536	rs146620586	T	G	1	198524264	-1.991	-0.119104	0.0032	0.01738	FALSE	0.816082	1.77992e-13	TRUE	2.69741e-13	54.66
CD45RA- CD4+ T cell %T cell || id:ebi-a-GCST90001536	rs150422994	G	C	1	21018820	-0.3206	-0.140613	0.0306	0.02863	FALSE	0.637303	2.42003e-06	TRUE	3.44792e-06	22.3005
CD45RA- CD4+ T cell %T cell || id:ebi-a-GCST90001536	rs1550856	G	A	8	117805397	0.1562	0.0210318	0.7785	0.8804	FALSE	0.845939	8.58796e-08	TRUE	1.11647e-07	28.7726
[truncated: 9,078 more rows]

## Sheet: Table S4
Supplementary Table 4: Results of MR analyses about immune cells on glioma
Outcome	exposure	method	nsnp	b	se	pval	lo_ci	up_ci	or	or_lci95	or_uci95
Glioma	IgD+ B cell %B cell || id:ebi-a-GCST90001391	Inverse variance weighted	12	0.196051	0.129807	0.130959	-0.05837	0.450472	1.21659	0.943301	1.56905
Glioma	IgD+ B cell %B cell || id:ebi-a-GCST90001391	MR Egger	12	0.317332	0.192144	0.12964	-0.0592703	0.693935	1.37346	0.942452	2.00158
Glioma	IgD+ B cell %B cell || id:ebi-a-GCST90001391	Weighted median	12	0.257917	0.165645	0.119459	-0.0667474	0.582582	1.29423	0.935431	1.79066
Glioma	IgD+ B cell %B cell || id:ebi-a-GCST90001391	Weighted mode	12	0.261209	0.178477	0.171301	-0.0886061	0.611024	1.2985	0.915206	1.84232
Glioma	IgD+ CD38+ B cell Absolute Count || id:ebi-a-GCST90001392	Inverse variance weighted	18	0.0581163	0.0951278	0.541247	-0.128334	0.244567	1.05984	0.879559	1.27707
Glioma	IgD+ CD38+ B cell Absolute Count || id:ebi-a-GCST90001392	MR Egger	18	0.0352993	0.124131	0.779774	-0.207998	0.278597	1.03593	0.812208	1.32127
Glioma	IgD+ CD38+ B cell Absolute Count || id:ebi-a-GCST90001392	Weighted median	18	0.0806429	0.123787	0.514746	-0.161979	0.323265	1.08398	0.850459	1.38163
Glioma	IgD+ CD38+ B cell Absolute Count || id:ebi-a-GCST90001392	Weighted mode	18	0.0700539	0.105521	0.515667	-0.136767	0.276875	1.07257	0.872173	1.319
Glioma	IgD+ CD38dim B cell %B cell || id:ebi-a-GCST90001393	Inverse variance weighted	8	0.294646	0.185538	0.112271	-0.0690077	0.658299	1.34265	0.933319	1.9315
Glioma	IgD+ CD38dim B cell %B cell || id:ebi-a-GCST90001393	MR Egger	8	0.362542	0.266591	0.222734	-0.159977	0.885061	1.43698	0.852164	2.42313
Glioma	IgD+ CD38dim B cell %B cell || id:ebi-a-GCST90001393	Weighted median	8	0.330492	0.207234	0.110762	-0.0756865	0.736671	1.39165	0.927107	2.08897
Glioma	IgD+ CD38dim B cell %B cell || id:ebi-a-GCST90001393	Weighted mode	8	0.316842	0.178877	0.11981	-0.0337555	0.66744	1.37279	0.966808	1.94924
Glioma	IgD+ CD38dim B cell Absolute Count || id:ebi-a-GCST90001394	Inverse variance weighted (multiplicative random effects)	16	-0.0491909	0.0841849	0.559005	-0.214193	0.115811	0.951999	0.807192	1.12278
Glioma	IgD+ CD38dim B cell Absolute Count || id:ebi-a-GCST90001394	MR Egger	16	-0.0142555	0.0978572	0.886254	-0.206056	0.177545	0.985846	0.813788	1.19428
Glioma	IgD+ CD38dim B cell Absolute Count || id:ebi-a-GCST90001394	Weighted median	16	-0.0608955	0.0672069	0.364888	-0.192621	0.07083	0.940922	0.824794	1.0734
Glioma	IgD+ CD38dim B cell Absolute Count || id:ebi-a-GCST90001394	Weighted mode	16	-0.0522431	0.0599078	0.39692	-0.169662	0.0651761	0.949098	0.84395	1.06735
Glioma	IgD+ CD38- B cell %B cell || id:ebi-a-GCST90001395	Inverse variance weighted	10	0.0574563	0.245406	0.814886	-0.423539	0.538451	1.05914	0.654726	1.71335
Glioma	IgD+ CD38- B cell %B cell || id:ebi-a-GCST90001395	MR Egger	10	-0.235248	0.62378	0.715882	-1.45786	0.987361	0.790375	0.232734	2.68414
Glioma	IgD+ CD38- B cell %B cell || id:ebi-a-GCST90001395	Weighted median	10	0.168393	0.312304	0.589753	-0.443724	0.780509	1.1834	0.641643	2.18258
Glioma	IgD+ CD38- B cell %B cell || id:ebi-a-GCST90001395	Weighted mode	10	0.192297	0.379492	0.62453	-0.551506	0.936101	1.21203	0.576081	2.55002
Glioma	IgD+ CD38- B cell Absolute Count || id:ebi-a-GCST90001396	Inverse variance weighted	8	0.101631	0.205429	0.620793	-0.30101	0.504272	1.10698	0.740071	1.65578
Glioma	IgD+ CD38- B cell Absolute Count || id:ebi-a-GCST90001396	MR Egger	8	0.280026	0.468079	0.571552	-0.637408	1.19746	1.32316	0.528661	3.3117
Glioma	IgD+ CD38- B cell Absolute Count || id:ebi-a-GCST90001396	Weighted median	8	0.0486824	0.26914	0.856461	-0.478832	0.576197	1.04989	0.619507	1.77926
Glioma	IgD+ CD38- B cell Absolute Count || id:ebi-a-GCST90001396	Weighted mode	8	0.0989158	0.300553	0.751699	-0.490169	0.688	1.10397	0.612523	1.98973
Glioma	Unswitched memory B cell %B cell || id:ebi-a-GCST90001397	Inverse variance weighted	19	0.101807	0.0914894	0.265804	-0.077512	0.281127	1.10717	0.925416	1.32462
Glioma	Unswitched memory B cell %B cell || id:ebi-a-GCST90001397	MR Egger	19	0.0275533	0.12512	0.828326	-0.217681	0.272788	1.02794	0.804382	1.31362
Glioma	Unswitched memory B cell %B cell || id:ebi-a-GCST90001397	Weighted median	19	0.0888609	0.124155	0.474161	-0.154483	0.332205	1.09293	0.856858	1.39404
Glioma	Unswitched memory B cell %B cell || id:ebi-a-GCST90001397	Weighted mode	19	0.123352	0.105052	0.255615	-0.0825492	0.329253	1.13128	0.920766	1.38993
Glioma	Unswitched memory B cell Absolute Count || id:ebi-a-GCST90001398	Inverse variance weighted	11	0.128862	0.173875	0.458621	-0.211933	0.469658	1.13753	0.809019	1.59945
Glioma	Unswitched memory B cell Absolute Count || id:ebi-a-GCST90001398	MR Egger	11	-0.0526336	0.253457	0.840115	-0.549408	0.444141	0.948728	0.577291	1.55915
Glioma	Unswitched memory B cell Absolute Count || id:ebi-a-GCST90001398	Weighted median	11	0.0329455	0.232	0.887075	-0.421774	0.487665	1.03349	0.655882	1.62851
Glioma	Unswitched memory B cell Absolute Count || id:ebi-a-GCST90001398	Weighted mode	11	0.00824676	0.224991	0.971483	-0.432736	0.44923	1.00828	0.648732	1.5671
Glioma	IgD- CD27- B cell %B cell || id:ebi-a-GCST90001399	Inverse variance weighted	11	-0.359047	0.181117	0.0474336	-0.714035	-0.00405853	0.698342	0.489664	0.99595
Glioma	IgD- CD27- B cell %B cell || id:ebi-a-GCST90001399	MR Egger	11	-0.63068	0.395728	0.145462	-1.40631	0.144946	0.53223	0.245047	1.15598
Glioma	IgD- CD27- B cell %B cell || id:ebi-a-GCST90001399	Weighted median	11	-0.52487	0.206234	0.0109271	-0.929088	-0.120651	0.591632	0.394914	0.886343
Glioma	IgD- CD27- B cell %B cell || id:ebi-a-GCST90001399	Weighted mode	11	-0.571739	0.214722	0.0237889	-0.992594	-0.150884	0.564543	0.370614	0.859947
Glioma	IgD+ B cell Absolute Count || id:ebi-a-GCST90001400	Inverse variance weighted	8	-0.0882709	0.0651401	0.175388	-0.215945	0.0394037	0.915513	0.805779	1.04019
Glioma	IgD+ B cell Absolute Count || id:ebi-a-GCST90001400	MR Egger	8	-0.0228175	0.0737637	0.76753	-0.167394	0.121759	0.977441	0.845866	1.12948
Glioma	IgD+ B cell Absolute Count || id:ebi-a-GCST90001400	Weighted median	8	-0.0654245	0.0757583	0.38781	-0.213911	0.0830617	0.93667	0.80742	1.08661
Glioma	IgD+ B cell Absolute Count || id:ebi-a-GCST90001400	Weighted mode	8	-0.0649439	0.0685848	0.375216	-0.19937	0.0694823	0.93712	0.819247	1.07195
Glioma	IgD- CD27- B cell Absolute Count || id:ebi-a-GCST90001401	Inverse variance weighted (multiplicative random effects)	13	-0.289971	0.218148	0.183769	-0.71754	0.137599	0.748285	0.487951	1.14752
Glioma	IgD- CD27- B cell Absolute Count || id:ebi-a-GCST90001401	MR Egger	13	-0.0354354	0.604625	0.954316	-1.2205	1.14963	0.965185	0.295082	3.15702
Glioma	IgD- CD27- B cell Absolute Count || id:ebi-a-GCST90001401	Weighted median	13	-0.424722	0.256397	0.0976205	-0.927261	0.0778165	0.653951	0.395636	1.08092
Glioma	IgD- CD27- B cell Absolute Count || id:ebi-a-GCST90001401	Weighted mode	13	-0.576305	0.267783	0.0524426	-1.10116	-0.0514516	0.561971	0.332485	0.94985
Glioma	Switched memory B cell %B cell || id:ebi-a-GCST90001402	Inverse variance weighted	10	-0.161552	0.158345	0.30761	-0.471908	0.148805	0.850823	0.623811	1.16045
Glioma	Switched memory B cell %B cell || id:ebi-a-GCST90001402	MR Egger	10	-0.342837	0.267367	0.235655	-0.866877	0.181203	0.709754	0.420262	1.19866
Glioma	Switched memory B cell %B cell || id:ebi-a-GCST90001402	Weighted median	10	-0.0757181	0.206696	0.714121	-0.480841	0.329405	0.927078	0.618263	1.39014
Glioma	Switched memory B cell %B cell || id:ebi-a-GCST90001402	Weighted mode	10	-0.0423406	0.236788	0.862045	-0.506444	0.421763	0.958543	0.602635	1.52465
Glioma	Switched memory B cell Absolute Count || id:ebi-a-GCST90001403	Inverse variance weighted	14	0.0681546	0.127922	0.594185	-0.182573	0.318883	1.07053	0.833124	1.37559
Glioma	Switched memory B cell Absolute Count || id:ebi-a-GCST90001403	MR Egger	14	0.109786	0.176556	0.545691	-0.236263	0.455836	1.11604	0.789573	1.57749
Glioma	Switched memory B cell Absolute Count || id:ebi-a-GCST90001403	Weighted median	14	0.064495	0.167136	0.699583	-0.263091	0.392081	1.06662	0.768672	1.48006
Glioma	Switched memory B cell Absolute Count || id:ebi-a-GCST90001403	Weighted mode	14	0.0485478	0.164464	0.772512	-0.273801	0.370897	1.04975	0.760483	1.44903
Glioma	Plasma Blast-Plasma Cell %B cell || id:ebi-a-GCST90001404	Inverse variance weighted	19	0.109049	0.0848182	0.198557	-0.0571951	0.275292	1.11522	0.94441	1.31692
Glioma	Plasma Blast-Plasma Cell %B cell || id:ebi-a-GCST90001404	MR Egger	19	0.0945409	0.108509	0.395743	-0.118136	0.307218	1.09915	0.888575	1.35964
Glioma	Plasma Blast-Plasma Cell %B cell || id:ebi-a-GCST90001404	Weighted median	19	0.0947215	0.111445	0.395358	-0.12371	0.313154	1.09935	0.883636	1.36773
Glioma	Plasma Blast-Plasma Cell %B cell || id:ebi-a-GCST90001404	Weighted mode	19	0.0988483	0.0998226	0.335182	-0.0968039	0.294501	1.1039	0.907734	1.34246
Glioma	Plasma Blast-Plasma Cell Absolute Count || id:ebi-a-GCST90001405	Inverse variance weighted	11	0.0906252	0.0784203	0.24783	-0.0630785	0.244329	1.09486	0.93887	1.27676
Glioma	Plasma Blast-Plasma Cell Absolute Count || id:ebi-a-GCST90001405	MR Egger	11	-0.0107148	0.0832272	0.900393	-0.17384	0.15241	0.989342	0.840431	1.16464
Glioma	Plasma Blast-Plasma Cell Absolute Count || id:ebi-a-GCST90001405	Weighted median	11	0.0522251	0.0821682	0.525046	-0.108825	0.213275	1.05361	0.896888	1.23772
Glioma	Plasma Blast-Plasma Cell Absolute Count || id:ebi-a-GCST90001405	Weighted mode	11	0.0414104	0.0737158	0.58665	-0.103073	0.185893	1.04228	0.902062	1.20429
Glioma	Memory B cell %B cell || id:ebi-a-GCST90001406	Inverse variance weighted (multiplicative random effects)	20	-0.0440338	0.124269	0.723081	-0.2876	0.199533	0.956922	0.750061	1.22083
Glioma	Memory B cell %B cell || id:ebi-a-GCST90001406	MR Egger	20	0.101622	0.189689	0.598703	-0.270168	0.473413	1.10697	0.763251	1.60546
Glioma	Memory B cell %B cell || id:ebi-a-GCST90001406	Weighted median	20	0.154244	0.147384	0.295308	-0.134628	0.443116	1.16678	0.874041	1.55755
Glioma	Memory B cell %B cell || id:ebi-a-GCST90001406	Weighted mode	20	0.172923	0.13445	0.213844	-0.0905995	0.436445	1.18877	0.913383	1.5472
Glioma	Memory B cell Absolute Count || id:ebi-a-GCST90001407	Inverse variance weighted	11	-0.0667944	0.0609	0.272734	-0.186158	0.0525696	0.935388	0.830142	1.05398
Glioma	Memory B cell Absolute Count || id:ebi-a-GCST90001407	MR Egger	11	-0.0390558	0.0705643	0.593418	-0.177362	0.0992503	0.961697	0.837477	1.10434
Glioma	Memory B cell Absolute Count || id:ebi-a-GCST90001407	Weighted median	11	-0.0649428	0.0671435	0.333432	-0.196544	0.0666585	0.937121	0.821565	1.06893
Glioma	Memory B cell Absolute Count || id:ebi-a-GCST90001407	Weighted mode	11	-0.0634022	0.0649562	0.352047	-0.190716	0.063912	0.938566	0.826367	1.066
Glioma	Naive-mature B cell %B cell || id:ebi-a-GCST90001408	Inverse variance weighted (multiplicative random effects)	20	0.077798	0.121082	0.520533	-0.159522	0.315118	1.0809	0.852551	1.37042
Glioma	Naive-mature B cell %B cell || id:ebi-a-GCST90001408	MR Egger	20	-0.105646	0.178361	0.561007	-0.455233	0.243942	0.899743	0.6343	1.27627
Glioma	Naive-mature B cell %B cell || id:ebi-a-GCST90001408	Weighted median	20	-0.13707	0.146742	0.350259	-0.424684	0.150545	0.871909	0.653976	1.16247
Glioma	Naive-mature B cell %B cell || id:ebi-a-GCST90001408	Weighted mode	20	-0.137308	0.1342	0.319083	-0.40034	0.125724	0.871701	0.670092	1.13397
Glioma	Naive-mature B cell Absolute Count || id:ebi-a-GCST90001409	Inverse variance weighted (multiplicative random effects)	14	-0.0792914	0.216242	0.713858	-0.503125	0.344542	0.923771	0.604638	1.41134
Glioma	Naive-mature B cell Absolute Count || id:ebi-a-GCST90001409	MR Egger	14	-0.171793	0.473827	0.723235	-1.10049	0.756907	0.842153	0.332707	2.13167
Glioma	Naive-mature B cell Absolute Count || id:ebi-a-GCST90001409	Weighted median	14	-0.0713419	0.243751	0.769764	-0.549093	0.406409	0.931143	0.577473	1.50142
Glioma	Naive-mature B cell Absolute Count || id:ebi-a-GCST90001409	Weighted mode	14	0.0139663	0.250022	0.956302	-0.476076	0.504009	1.01406	0.621216	1.65534
Glioma	IgD- CD38+ B cell %B cell || id:ebi-a-GCST90001410	Inverse variance weighted	13	-0.00435935	0.175073	0.980135	-0.347503	0.338785	0.99565	0.70645	1.40324
Glioma	IgD- CD38+ B cell %B cell || id:ebi-a-GCST90001410	MR Egger	13	0.0307939	0.381593	0.937131	-0.717129	0.778717	1.03127	0.488152	2.17867
Glioma	IgD- CD38+ B cell %B cell || id:ebi-a-GCST90001410	Weighted median	13	0.23985	0.235227	0.307894	-0.221196	0.700895	1.27106	0.80156	2.01556
Glioma	IgD- CD38+ B cell %B cell || id:ebi-a-GCST90001410	Weighted mode	13	0.226379	0.371365	0.553503	-0.501496	0.954254	1.25405	0.605624	2.59673
Glioma	IgD+ CD24+ B cell %B cell || id:ebi-a-GCST90001411	Inverse variance weighted (multiplicative random effects)	9	-0.314578	0.295079	0.286387	-0.892933	0.263776	0.730097	0.409453	1.30184
Glioma	IgD+ CD24+ B cell %B cell || id:ebi-a-GCST90001411	MR Egger	9	-1.46719	0.341813	0.00360019	-2.13714	-0.797234	0.230573	0.117992	0.450573
Glioma	IgD+ CD24+ B cell %B cell || id:ebi-a-GCST90001411	Weighted median	9	-0.6322	0.297618	0.0336537	-1.21553	-0.0488678	0.531421	0.296552	0.952307
Glioma	IgD+ CD24+ B cell %B cell || id:ebi-a-GCST90001411	Weighted mode	9	-0.785573	0.351623	0.0559348	-1.47475	-0.0963928	0.455858	0.228835	0.908107
Glioma	IgD+ CD24+ B cell Absolute Count || id:ebi-a-GCST90001412	Inverse variance weighted	16	0.0133511	0.157861	0.932599	-0.296057	0.322759	1.01344	0.743745	1.38093
Glioma	IgD+ CD24+ B cell Absolute Count || id:ebi-a-GCST90001412	MR Egger	16	0.0742762	0.262888	0.781665	-0.440985	0.589537	1.0771	0.643402	1.80315
Glioma	IgD+ CD24+ B cell Absolute Count || id:ebi-a-GCST90001412	Weighted median	16	0.0990828	0.227577	0.663285	-0.346968	0.545133	1.10416	0.706828	1.72484
Glioma	IgD+ CD24+ B cell Absolute Count || id:ebi-a-GCST90001412	Weighted mode	16	0.0781693	0.228446	0.736964	-0.369586	0.525924	1.08131	0.691021	1.69202
Glioma	IgD- CD24- B cell %B cell || id:ebi-a-GCST90001413	Inverse variance weighted	12	-0.16129	0.0976323	0.0985308	-0.35265	0.030069	0.851045	0.702823	1.03053
Glioma	IgD- CD24- B cell %B cell || id:ebi-a-GCST90001413	MR Egger	12	-0.234697	0.125174	0.0902684	-0.480039	0.0106444	0.79081	0.618759	1.0107
Glioma	IgD- CD24- B cell %B cell || id:ebi-a-GCST90001413	Weighted median	12	-0.175251	0.120497	0.145833	-0.411425	0.060922	0.839246	0.662705	1.06282
Glioma	IgD- CD24- B cell %B cell || id:ebi-a-GCST90001413	Weighted mode	12	-0.195927	0.116429	0.120547	-0.424127	0.0322733	0.822072	0.654341	1.0328
Glioma	IgD- CD24- B cell Absolute Count || id:ebi-a-GCST90001414	Inverse variance weighted	10	0.100781	0.178324	0.571966	-0.248734	0.450297	1.10603	0.779787	1.56878
Glioma	IgD- CD24- B cell Absolute Count || id:ebi-a-GCST90001414	MR Egger	10	0.285645	0.268024	0.317644	-0.239682	0.810971	1.33062	0.786878	2.25009
Glioma	IgD- CD24- B cell Absolute Count || id:ebi-a-GCST90001414	Weighted median	10	0.138121	0.201641	0.493353	-0.257095	0.533337	1.14811	0.773294	1.70461
Glioma	IgD- CD24- B cell Absolute Count || id:ebi-a-GCST90001414	Weighted mode	10	0.174651	0.222705	0.453054	-0.261851	0.611152	1.19083	0.769626	1.84255
Glioma	IgD+ CD24- B cell %B cell || id:ebi-a-GCST90001415	Inverse variance weighted	9	0.333607	0.194937	0.0870159	-0.0484705	0.715684	1.39599	0.952685	2.04559
Glioma	IgD+ CD24- B cell %B cell || id:ebi-a-GCST90001415	MR Egger	9	0.837671	0.431181	0.0931586	-0.00744306	1.68279	2.31098	0.992585	5.38052
Glioma	IgD+ CD24- B cell %B cell || id:ebi-a-GCST90001415	Weighted median	9	0.319863	0.251295	0.203068	-0.172675	0.812401	1.37694	0.841411	2.25331
Glioma	IgD+ CD24- B cell %B cell || id:ebi-a-GCST90001415	Weighted mode	9	0.405292	0.309885	0.227244	-0.202083	1.01267	1.49974	0.817027	2.75293
Glioma	IgD+ CD24- B cell Absolute Count || id:ebi-a-GCST90001416	Inverse variance weighted	10	-0.0727182	0.0848029	0.39117	-0.238932	0.0934954	0.929863	0.787469	1.09801
Glioma	IgD+ CD24- B cell Absolute Count || id:ebi-a-GCST90001416	MR Egger	10	-0.0409342	0.1047	0.706028	-0.246147	0.164278	0.959892	0.781808	1.17854
Glioma	IgD+ CD24- B cell Absolute Count || id:ebi-a-GCST90001416	Weighted median	10	-0.0635578	0.0673174	0.345092	-0.1955	0.0683842	0.93842	0.822423	1.07078
Glioma	IgD+ CD24- B cell Absolute Count || id:ebi-a-GCST90001416	Weighted mode	10	-0.0470782	0.067917	0.505694	-0.180195	0.0860391	0.954013	0.835107	1.08985
Glioma	CD24+ CD27+ B cell %B cell || id:ebi-a-GCST90001417	Inverse variance weighted	15	-0.0160226	0.121571	0.895145	-0.254302	0.222257	0.984105	0.775458	1.24889
Glioma	CD24+ CD27+ B cell %B cell || id:ebi-a-GCST90001417	MR Egger	15	-0.0838961	0.199016	0.680236	-0.473967	0.306174	0.919527	0.622528	1.35822
Glioma	CD24+ CD27+ B cell %B cell || id:ebi-a-GCST90001417	Weighted median	15	0.159248	0.179115	0.373958	-0.191817	0.510313	1.17263	0.825458	1.66581
Glioma	CD24+ CD27+ B cell %B cell || id:ebi-a-GCST90001417	Weighted mode	15	0.149517	0.178334	0.415884	-0.200017	0.499051	1.16127	0.818717	1.64716
Glioma	CD24+ CD27+ B cell Absolute Count || id:ebi-a-GCST90001418	Inverse variance weighted	12	-0.0765604	0.0602476	0.203813	-0.194646	0.0415249	0.926297	0.823126	1.0424
Glioma	CD24+ CD27+ B cell Absolute Count || id:ebi-a-GCST90001418	MR Egger	12	-0.0467987	0.0702621	0.520442	-0.184512	0.0909151	0.95428	0.83151	1.09518
Glioma	CD24+ CD27+ B cell Absolute Count || id:ebi-a-GCST90001418	Weighted median	12	-0.065198	0.0700014	0.351657	-0.202401	0.0720049	0.936882	0.816768	1.07466
Glioma	CD24+ CD27+ B cell Absolute Count || id:ebi-a-GCST90001418	Weighted mode	12	-0.0667388	0.0670157	0.340717	-0.19809	0.064612	0.935439	0.820296	1.06675
Glioma	CD20- B cell %B cell || id:ebi-a-GCST90001419	Inverse variance weighted	9	0.11795	0.138967	0.396014	-0.154426	0.390326	1.12519	0.856907	1.47746
Glioma	CD20- B cell %B cell || id:ebi-a-GCST90001419	MR Egger	9	0.150418	0.18633	0.446072	-0.214789	0.515625	1.16232	0.806711	1.67469
Glioma	CD20- B cell %B cell || id:ebi-a-GCST90001419	Weighted median	9	0.11961	0.147418	0.417157	-0.16933	0.40855	1.12706	0.84423	1.50463
Glioma	CD20- B cell %B cell || id:ebi-a-GCST90001419	Weighted mode	9	0.100801	0.143594	0.502597	-0.180643	0.382245	1.10606	0.834733	1.46557
Glioma	IgD- CD38+ B cell Absolute Count || id:ebi-a-GCST90001420	Inverse variance weighted	11	-0.0477916	0.0948019	0.614176	-0.233603	0.13802	0.953332	0.791676	1.148
Glioma	IgD- CD38+ B cell Absolute Count || id:ebi-a-GCST90001420	MR Egger	11	0.0152095	0.11578	0.898376	-0.21172	0.242139	1.01533	0.809192	1.27397
Glioma	IgD- CD38+ B cell Absolute Count || id:ebi-a-GCST90001420	Weighted median	11	0.0430753	0.112882	0.702762	-0.178174	0.264325	1.04402	0.836797	1.30255
Glioma	IgD- CD38+ B cell Absolute Count || id:ebi-a-GCST90001420	Weighted mode	11	0.0438735	0.11242	0.704524	-0.176469	0.264216	1.04485	0.838225	1.30241
Glioma	CD20- B cell Absolute Count || id:ebi-a-GCST90001421	Inverse variance weighted	12	-0.0991781	0.0794808	0.212095	-0.25496	0.0566043	0.905581	0.774947	1.05824
Glioma	CD20- B cell Absolute Count || id:ebi-a-GCST90001421	MR Egger	12	-0.0744956	0.0969553	0.460039	-0.264528	0.115537	0.928212	0.767568	1.12248
Glioma	CD20- B cell Absolute Count || id:ebi-a-GCST90001421	Weighted median	12	-0.0902792	0.0882567	0.306347	-0.263262	0.0827038	0.913676	0.76854	1.08622
Glioma	CD20- B cell Absolute Count || id:ebi-a-GCST90001421	Weighted mode	12	-0.0918086	0.0819137	0.286247	-0.252359	0.0687422	0.91228	0.776965	1.07116
Glioma	CD20- CD38- B cell %B cell || id:ebi-a-GCST90001422	Inverse variance weighted	12	0.00449862	0.105014	0.965831	-0.201329	0.210327	1.00451	0.817643	1.23408
Glioma	CD20- CD38- B cell %B cell || id:ebi-a-GCST90001422	MR Egger	12	-0.0681793	0.145883	0.650264	-0.35411	0.217752	0.934093	0.701798	1.24328
Glioma	CD20- CD38- B cell %B cell || id:ebi-a-GCST90001422	Weighted median	12	-0.0942564	0.140585	0.502564	-0.369802	0.181289	0.910049	0.690871	1.19876
Glioma	CD20- CD38- B cell %B cell || id:ebi-a-GCST90001422	Weighted mode	12	-0.0936984	0.132674	0.494732	-0.35374	0.166343	0.910557	0.702058	1.18098
Glioma	CD20- CD38- B cell Absolute Count || id:ebi-a-GCST90001423	Inverse variance weighted	10	-0.0473128	0.269825	0.860808	-0.576171	0.481545	0.953789	0.562047	1.61857
Glioma	CD20- CD38- B cell Absolute Count || id:ebi-a-GCST90001423	MR Egger	10	-0.637414	0.574677	0.299584	-1.76378	0.488954	0.528658	0.171396	1.63061
Glioma	CD20- CD38- B cell Absolute Count || id:ebi-a-GCST90001423	Weighted median	10	-0.166644	0.314039	0.595663	-0.78216	0.448872	0.846501	0.457417	1.56654
Glioma	CD20- CD38- B cell Absolute Count || id:ebi-a-GCST90001423	Weighted mode	10	-0.211345	0.335381	0.544253	-0.868691	0.446001	0.809495	0.4195	1.56205
Glioma	IgD+ B cell %Lymphocyte || id:ebi-a-GCST90001424	Inverse variance weighted	14	0.0698629	0.0738939	0.344429	-0.074969	0.214695	1.07236	0.927772	1.23948
Glioma	IgD+ B cell %Lymphocyte || id:ebi-a-GCST90001424	MR Egger	14	0.00118213	0.0802669	0.988492	-0.156141	0.158505	1.00118	0.855439	1.17176
Glioma	IgD+ B cell %Lymphocyte || id:ebi-a-GCST90001424	Weighted median	14	-0.0171311	0.0814639	0.833441	-0.1768	0.142538	0.983015	0.837947	1.1532
Glioma	IgD+ B cell %Lymphocyte || id:ebi-a-GCST90001424	Weighted mode	14	0.0236615	0.0703995	0.742157	-0.114322	0.161644	1.02394	0.891971	1.17544
Glioma	IgD- CD38+ B cell %lymphocyte || id:ebi-a-GCST90001425	Inverse variance weighted	18	0.0452659	0.0967722	0.639958	-0.144407	0.234939	1.04631	0.865535	1.26483
Glioma	IgD- CD38+ B cell %lymphocyte || id:ebi-a-GCST90001425	MR Egger	18	0.00795926	0.121754	0.948688	-0.230679	0.246598	1.00799	0.793994	1.27966
Glioma	IgD- CD38+ B cell %lymphocyte || id:ebi-a-GCST90001425	Weighted median	18	0.0532438	0.121299	0.6607	-0.184503	0.29099	1.05469	0.831518	1.33775
Glioma	IgD- CD38+ B cell %lymphocyte || id:ebi-a-GCST90001425	Weighted mode	18	0.0534566	0.112413	0.640457	-0.166873	0.273786	1.05491	0.846307	1.31493
Glioma	IgD- CD38dim B cell %lymphocyte || id:ebi-a-GCST90001426	Inverse variance weighted	14	0.0248604	0.0988505	0.801431	-0.168887	0.218607	1.02517	0.844605	1.24434
Glioma	IgD- CD38dim B cell %lymphocyte || id:ebi-a-GCST90001426	MR Egger	14	-0.0548387	0.127141	0.673881	-0.304035	0.194357	0.946638	0.737835	1.21453
Glioma	IgD- CD38dim B cell %lymphocyte || id:ebi-a-GCST90001426	Weighted median	14	-0.0968674	0.126923	0.445344	-0.345636	0.151901	0.907676	0.70777	1.16405
Glioma	IgD- CD38dim B cell %lymphocyte || id:ebi-a-GCST90001426	Weighted mode	14	-0.106111	0.126755	0.417642	-0.35455	0.142329	0.899325	0.701489	1.15296
Glioma	IgD- CD38- B cell %lymphocyte || id:ebi-a-GCST90001427	Inverse variance weighted	13	-0.00282047	0.148575	0.984854	-0.294027	0.288386	0.997184	0.745256	1.33427
Glioma	IgD- CD38- B cell %lymphocyte || id:ebi-a-GCST90001427	MR Egger	13	-0.249296	0.237636	0.31665	-0.715062	0.21647	0.779349	0.489162	1.24169
Glioma	IgD- CD38- B cell %lymphocyte || id:ebi-a-GCST90001427	Weighted median	13	-0.147894	0.21388	0.489263	-0.567099	0.271311	0.862523	0.567168	1.31168
Glioma	IgD- CD38- B cell %lymphocyte || id:ebi-a-GCST90001427	Weighted mode	13	-0.370845	0.232401	0.136536	-0.826351	0.0846601	0.690151	0.437643	1.08835
Glioma	IgD- CD38dim B cell %B cell || id:ebi-a-GCST90001428	Inverse variance weighted	12	0.127877	0.175173	0.465387	-0.215462	0.471216	1.13641	0.806169	1.60194
Glioma	IgD- CD38dim B cell %B cell || id:ebi-a-GCST90001428	MR Egger	12	0.373761	0.312648	0.259484	-0.23903	0.986552	1.45319	0.787392	2.68197
Glioma	IgD- CD38dim B cell %B cell || id:ebi-a-GCST90001428	Weighted median	12	0.130599	0.227138	0.565308	-0.314592	0.575789	1.13951	0.730087	1.77853
Glioma	IgD- CD38dim B cell %B cell || id:ebi-a-GCST90001428	Weighted mode	12	0.183788	0.231676	0.44438	-0.270298	0.637874	1.20176	0.763152	1.89245
Glioma	IgD+ CD38+ B cell %lymphocyte || id:ebi-a-GCST90001429	Inverse variance weighted	15	-0.115727	0.12095	0.338658	-0.352789	0.121334	0.890718	0.702726	1.129
Glioma	IgD+ CD38+ B cell %lymphocyte || id:ebi-a-GCST90001429	MR Egger	15	-0.147513	0.161778	0.378462	-0.464598	0.169573	0.862851	0.628387	1.1848
Glioma	IgD+ CD38+ B cell %lymphocyte || id:ebi-a-GCST90001429	Weighted median	15	-0.131649	0.154214	0.393283	-0.43391	0.170611	0.876648	0.647971	1.18603
Glioma	IgD+ CD38+ B cell %lymphocyte || id:ebi-a-GCST90001429	Weighted mode	15	-0.125392	0.156879	0.437474	-0.432874	0.182091	0.882151	0.648642	1.19972
Glioma	IgD+ CD38dim B cell %lymphocyte || id:ebi-a-GCST90001430	Inverse variance weighted	20	-0.0565477	0.0792387	0.475451	-0.211856	0.0987601	0.945021	0.809082	1.1038
Glioma	IgD+ CD38dim B cell %lymphocyte || id:ebi-a-GCST90001430	MR Egger	20	-0.0625097	0.0934545	0.512061	-0.24568	0.120661	0.939404	0.782172	1.12824
Glioma	IgD+ CD38dim B cell %lymphocyte || id:ebi-a-GCST90001430	Weighted median	20	-0.0286439	0.0738166	0.697985	-0.173324	0.116037	0.971762	0.840865	1.12304
Glioma	IgD+ CD38dim B cell %lymphocyte || id:ebi-a-GCST90001430	Weighted mode	20	-0.0244649	0.0751035	0.748174	-0.171668	0.122738	0.975832	0.842259	1.13059
Glioma	IgD+ CD38- B cell %lymphocyte || id:ebi-a-GCST90001431	Inverse variance weighted	14	-0.235734	0.197724	0.233168	-0.623272	0.151805	0.789991	0.536187	1.16393
Glioma	IgD+ CD38- B cell %lymphocyte || id:ebi-a-GCST90001431	MR Egger	14	0.569672	0.42846	0.208379	-0.27011	1.40945	1.76769	0.763296	4.09372
Glioma	IgD+ CD38- B cell %lymphocyte || id:ebi-a-GCST90001431	Weighted median	14	-0.0584191	0.263068	0.82426	-0.574032	0.457194	0.943255	0.56325	1.57963
Glioma	IgD+ CD38- B cell %lymphocyte || id:ebi-a-GCST90001431	Weighted mode	14	0.0505587	0.316108	0.875386	-0.569012	0.67013	1.05186	0.566084	1.95449
Glioma	Unswitched memory B cell %lymphocyte || id:ebi-a-GCST90001432	Inverse variance weighted	16	-0.098556	0.158735	0.534677	-0.409677	0.212565	0.906145	0.663865	1.23685
Glioma	Unswitched memory B cell %lymphocyte || id:ebi-a-GCST90001432	MR Egger	16	-0.273261	0.259205	0.309635	-0.781303	0.234782	0.760894	0.457809	1.26463
Glioma	Unswitched memory B cell %lymphocyte || id:ebi-a-GCST90001432	Weighted median	16	-0.0605873	0.208361	0.771219	-0.468974	0.3478	0.941212	0.625644	1.41595
Glioma	Unswitched memory B cell %lymphocyte || id:ebi-a-GCST90001432	Weighted mode	16	-0.000648715	0.254307	0.997998	-0.49909	0.497793	0.999351	0.607083	1.64509
Glioma	IgD- CD27- B cell %lymphocyte || id:ebi-a-GCST90001433	Inverse variance weighted	15	-0.172861	0.15403	0.261755	-0.47476	0.129038	0.841255	0.622034	1.13773
Glioma	IgD- CD27- B cell %lymphocyte || id:ebi-a-GCST90001433	MR Egger	15	-0.00319314	0.445611	0.994391	-0.87659	0.870204	0.996812	0.4162	2.3874
Glioma	IgD- CD27- B cell %lymphocyte || id:ebi-a-GCST90001433	Weighted median	15	-0.12743	0.226061	0.572959	-0.570509	0.315648	0.880355	0.565238	1.37115
Glioma	IgD- CD27- B cell %lymphocyte || id:ebi-a-GCST90001433	Weighted mode	15	-0.407684	0.279197	0.166311	-0.954911	0.139543	0.665189	0.384846	1.14975
Glioma	Switched memory B cell %lymphocyte || id:ebi-a-GCST90001434	Inverse variance weighted	10	0.0936051	0.135713	0.490366	-0.172393	0.359603	1.09813	0.841648	1.43276
Glioma	Switched memory B cell %lymphocyte || id:ebi-a-GCST90001434	MR Egger	10	-0.102067	0.194551	0.614064	-0.483387	0.279253	0.902969	0.616691	1.32214
Glioma	Switched memory B cell %lymphocyte || id:ebi-a-GCST90001434	Weighted median	10	-0.0628416	0.152084	0.679458	-0.360926	0.235243	0.939092	0.69703	1.26522
Glioma	Switched memory B cell %lymphocyte || id:ebi-a-GCST90001434	Weighted mode	10	-0.0322947	0.156018	0.840623	-0.338091	0.273501	0.968221	0.71313	1.31456
Glioma	Plasma Blast-Plasma Cell %lymphocyte || id:ebi-a-GCST90001435	Inverse variance weighted (multiplicative random effects)	12	0.0533498	0.0739369	0.470566	-0.0915664	0.198266	1.0548	0.912501	1.21929
Glioma	Plasma Blast-Plasma Cell %lymphocyte || id:ebi-a-GCST90001435	MR Egger	12	0.0863793	0.0896937	0.358233	-0.0894204	0.262179	1.09022	0.914461	1.29976
Glioma	Plasma Blast-Plasma Cell %lymphocyte || id:ebi-a-GCST90001435	Weighted median	12	0.0460773	0.0740154	0.533589	-0.0989929	0.191148	1.04716	0.905749	1.21064
Glioma	Plasma Blast-Plasma Cell %lymphocyte || id:ebi-a-GCST90001435	Weighted mode	12	0.0334481	0.0564237	0.565301	-0.0771424	0.144039	1.03401	0.925758	1.15493
Glioma	Memory B cell %lymphocyte || id:ebi-a-GCST90001436	Inverse variance weighted	18	-0.0619955	0.0591782	0.29482	-0.177985	0.0539938	0.939887	0.836955	1.05548
Glioma	Memory B cell %lymphocyte || id:ebi-a-GCST90001436	MR Egger	18	-0.0702893	0.0673541	0.312192	-0.202303	0.0617246	0.932124	0.816847	1.06367
Glioma	Memory B cell %lymphocyte || id:ebi-a-GCST90001436	Weighted median	18	-0.0703636	0.069152	0.308906	-0.205902	0.0651743	0.932055	0.813913	1.06735
Glioma	Memory B cell %lymphocyte || id:ebi-a-GCST90001436	Weighted mode	18	-0.0599838	0.0676541	0.387652	-0.192586	0.0726182	0.94178	0.824824	1.07532
Glioma	Naive-mature B cell %lymphocyte || id:ebi-a-GCST90001437	Inverse variance weighted	11	-0.415335	0.223574	0.0632108	-0.853541	0.0228703	0.660119	0.425904	1.02313
Glioma	Naive-mature B cell %lymphocyte || id:ebi-a-GCST90001437	MR Egger	11	-0.937964	0.662137	0.190277	-2.23575	0.359824	0.391424	0.106912	1.43308
Glioma	Naive-mature B cell %lymphocyte || id:ebi-a-GCST90001437	Weighted median	11	-0.484754	0.297605	0.103345	-1.06806	0.0985524	0.615849	0.343675	1.10357
Glioma	Naive-mature B cell %lymphocyte || id:ebi-a-GCST90001437	Weighted mode	11	-0.513782	0.444138	0.274238	-1.38429	0.356728	0.598229	0.250501	1.42865
Glioma	IgD- CD38dim B cell Absolute Count || id:ebi-a-GCST90001438	Inverse variance weighted	12	0.265345	0.199135	0.1827	-0.12496	0.655649	1.30388	0.882532	1.92639
Glioma	IgD- CD38dim B cell Absolute Count || id:ebi-a-GCST90001438	MR Egger	12	0.702466	0.446539	0.146764	-0.172751	1.57768	2.01872	0.841347	4.84371
Glioma	IgD- CD38dim B cell Absolute Count || id:ebi-a-GCST90001438	Weighted median	12	0.285958	0.276114	0.300365	-0.255226	0.827142	1.33104	0.774742	2.28677
Glioma	IgD- CD38dim B cell Absolute Count || id:ebi-a-GCST90001438	Weighted mode	12	0.318541	0.408769	0.452261	-0.482647	1.11973	1.37512	0.617148	3.06402
Glioma	IgD+ CD24+ B cell %lymphocyte || id:ebi-a-GCST90001439	Inverse variance weighted	7	-0.064588	0.309255	0.834565	-0.670727	0.541551	0.937454	0.511337	1.71867
Glioma	IgD+ CD24+ B cell %lymphocyte || id:ebi-a-GCST90001439	MR Egger	7	-1.11271	0.581088	0.113673	-2.25164	0.0262217	0.328667	0.105226	1.02657
Glioma	IgD+ CD24+ B cell %lymphocyte || id:ebi-a-GCST90001439	Weighted median	7	-0.283743	0.330898	0.391171	-0.932303	0.364816	0.75296	0.393646	1.44025
Glioma	IgD+ CD24+ B cell %lymphocyte || id:ebi-a-GCST90001439	Weighted mode	7	-0.542633	0.379898	0.203109	-1.28723	0.201968	0.581216	0.276034	1.22381
Glioma	IgD- CD24- B cell %lymphocyte || id:ebi-a-GCST90001440	Inverse variance weighted	11	-0.198626	0.177926	0.264277	-0.547361	0.150109	0.819856	0.578474	1.16196
Glioma	IgD- CD24- B cell %lymphocyte || id:ebi-a-GCST90001440	MR Egger	11	-0.218002	0.375045	0.575326	-0.953091	0.517087	0.804124	0.385547	1.67713
Glioma	IgD- CD24- B cell %lymphocyte || id:ebi-a-GCST90001440	Weighted median	11	-0.254229	0.254439	0.31771	-0.752929	0.244471	0.775514	0.470985	1.27695
Glioma	IgD- CD24- B cell %lymphocyte || id:ebi-a-GCST90001440	Weighted mode	11	-0.275831	0.298455	0.377145	-0.860803	0.30914	0.758941	0.422822	1.36225
Glioma	IgD+ CD24- B cell %lymphocyte || id:ebi-a-GCST90001441	Inverse variance weighted	13	0.119363	0.224715	0.595297	-0.321078	0.559804	1.12678	0.725367	1.75033
Glioma	IgD+ CD24- B cell %lymphocyte || id:ebi-a-GCST90001441	MR Egger	13	0.0963643	0.833578	0.91005	-1.53745	1.73018	1.10116	0.214929	5.64166
Glioma	IgD+ CD24- B cell %lymphocyte || id:ebi-a-GCST90001441	Weighted median	13	0.238497	0.280039	0.394405	-0.310379	0.787373	1.26934	0.733169	2.19762
Glioma	IgD+ CD24- B cell %lymphocyte || id:ebi-a-GCST90001441	Weighted mode	13	0.306022	0.370634	0.425102	-0.420421	1.03246	1.35801	0.65677	2.80798
Glioma	CD24+ CD27+ B cell %lymphocyte || id:ebi-a-GCST90001442	Inverse variance weighted	17	-0.0579393	0.0617225	0.347882	-0.178915	0.0630368	0.943707	0.836177	1.06507
Glioma	CD24+ CD27+ B cell %lymphocyte || id:ebi-a-GCST90001442	MR Egger	17	-0.0839457	0.0723149	0.26385	-0.225683	0.0577915	0.919481	0.797971	1.05949
Glioma	CD24+ CD27+ B cell %lymphocyte || id:ebi-a-GCST90001442	Weighted median	17	-0.061992	0.0670858	0.355449	-0.19348	0.0694961	0.93989	0.824086	1.07197
Glioma	CD24+ CD27+ B cell %lymphocyte || id:ebi-a-GCST90001442	Weighted mode	17	-0.0617107	0.0646146	0.353757	-0.188355	0.0649339	0.940155	0.82832	1.06709
Glioma	CD20- B cell %lymphocyte || id:ebi-a-GCST90001443	Inverse variance weighted	9	-0.0688531	0.0865367	0.426234	-0.238465	0.100759	0.933464	0.787836	1.10601
Glioma	CD20- B cell %lymphocyte || id:ebi-a-GCST90001443	MR Egger	9	-0.0682864	0.116701	0.576823	-0.297021	0.160449	0.933993	0.743028	1.17404
Glioma	CD20- B cell %lymphocyte || id:ebi-a-GCST90001443	Weighted median	9	-0.0714919	0.0863976	0.407967	-0.240831	0.0978473	0.931004	0.785974	1.10279
Glioma	CD20- B cell %lymphocyte || id:ebi-a-GCST90001443	Weighted mode	9	-0.0835772	0.085074	0.354673	-0.250322	0.0831679	0.91982	0.77855	1.08672
Glioma	CD20- CD38- B cell %lymphocyte || id:ebi-a-GCST90001444	Inverse variance weighted	12	-0.0923496	0.114984	0.421887	-0.317718	0.133019	0.911786	0.727808	1.14227
Glioma	CD20- CD38- B cell %lymphocyte || id:ebi-a-GCST90001444	MR Egger	12	-0.170411	0.162227	0.318236	-0.488377	0.147555	0.843318	0.613621	1.159
Glioma	CD20- CD38- B cell %lymphocyte || id:ebi-a-GCST90001444	Weighted median	12	-0.11013	0.145435	0.448902	-0.395182	0.174922	0.895718	0.673557	1.19115
Glioma	CD20- CD38- B cell %lymphocyte || id:ebi-a-GCST90001444	Weighted mode	12	-0.106507	0.131463	0.43502	-0.364175	0.15116	0.898968	0.694769	1.16318
Glioma	IgD- CD38- B cell %B cell || id:ebi-a-GCST90001445	Inverse variance weighted	9	0.00616965	0.233022	0.978877	-0.450554	0.462894	1.00619	0.637275	1.58866
Glioma	IgD- CD38- B cell %B cell || id:ebi-a-GCST90001445	MR Egger	9	-0.537975	0.389127	0.20931	-1.30066	0.224713	0.58393	0.272351	1.25196
Glioma	IgD- CD38- B cell %B cell || id:ebi-a-GCST90001445	Weighted median	9	-0.120348	0.280176	0.667528	-0.669493	0.428798	0.886612	0.511968	1.53541
Glioma	IgD- CD38- B cell %B cell || id:ebi-a-GCST90001445	Weighted mode	9	-0.197242	0.306035	0.537285	-0.797071	0.402588	0.820992	0.450647	1.49569
Glioma	IgD- CD38- B cell Absolute Count || id:ebi-a-GCST90001446	Inverse variance weighted (multiplicative random effects)	9	0.0136423	0.16469	0.933982	-0.30915	0.336435	1.01374	0.73407	1.39995
Glioma	IgD- CD38- B cell Absolute Count || id:ebi-a-GCST90001446	MR Egger	9	-0.132954	0.194449	0.516121	-0.514074	0.248165	0.875505	0.598054	1.28167
Glioma	IgD- CD38- B cell Absolute Count || id:ebi-a-GCST90001446	Weighted median	9	-0.105758	0.157335	0.501468	-0.414135	0.202619	0.899642	0.660911	1.22461
Glioma	IgD- CD38- B cell Absolute Count || id:ebi-a-GCST90001446	Weighted mode	9	-0.0540494	0.136349	0.702171	-0.321294	0.213195	0.947385	0.72521	1.23763
Glioma	IgD+ CD38+ B cell %B cell || id:ebi-a-GCST90001447	Inverse variance weighted	15	-0.170105	0.102227	0.0961145	-0.37047	0.0302603	0.843576	0.69041	1.03072
Glioma	IgD+ CD38+ B cell %B cell || id:ebi-a-GCST90001447	MR Egger	15	-0.229159	0.14835	0.146404	-0.519925	0.0616082	0.795202	0.594565	1.06355
Glioma	IgD+ CD38+ B cell %B cell || id:ebi-a-GCST90001447	Weighted median	15	-0.134745	0.142352	0.343862	-0.413754	0.144264	0.873939	0.661164	1.15519
Glioma	IgD+ CD38+ B cell %B cell || id:ebi-a-GCST90001447	Weighted mode	15	-0.143187	0.12602	0.274938	-0.390186	0.103812	0.866592	0.676931	1.10939
Glioma	CD11c+ monocyte Absolute Count || id:ebi-a-GCST90001448	Inverse variance weighted	6	-0.100482	0.187035	0.591103	-0.467072	0.266107	0.904401	0.626835	1.30487
Glioma	CD11c+ monocyte Absolute Count || id:ebi-a-GCST90001448	MR Egger	6	-0.246946	0.285258	0.435492	-0.806051	0.312159	0.781183	0.446618	1.36637
Glioma	CD11c+ monocyte Absolute Count || id:ebi-a-GCST90001448	Weighted median	6	-0.125892	0.205059	0.539262	-0.527807	0.276024	0.88171	0.589897	1.31788
Glioma	CD11c+ monocyte Absolute Count || id:ebi-a-GCST90001448	Weighted mode	6	-0.192086	0.179008	0.332281	-0.54294	0.158769	0.825236	0.581037	1.17207
Glioma	CD11c+ monocyte %monocyte || id:ebi-a-GCST90001449	Inverse variance weighted	12	-0.168053	0.127355	0.18698	-0.417668	0.0815624	0.845309	0.658581	1.08498
Glioma	CD11c+ monocyte %monocyte || id:ebi-a-GCST90001449	MR Egger	12	-0.0756318	0.251038	0.769376	-0.567667	0.416404	0.927157	0.566846	1.5165
Glioma	CD11c+ monocyte %monocyte || id:ebi-a-GCST90001449	Weighted median	12	-0.206064	0.177084	0.244566	-0.553148	0.141021	0.813781	0.575136	1.15145
Glioma	CD11c+ monocyte %monocyte || id:ebi-a-GCST90001449	Weighted mode	12	-0.241793	0.172539	0.188678	-0.57997	0.0963837	0.785219	0.559915	1.10118
Glioma	CD62L- monocyte Absolute Count || id:ebi-a-GCST90001450	Inverse variance weighted	12	0.00174267	0.0877389	0.984153	-0.170226	0.173711	1.00174	0.843475	1.18971
Glioma	CD62L- monocyte Absolute Count || id:ebi-a-GCST90001450	MR Egger	12	0.0504771	0.112347	0.6628	-0.169724	0.270678	1.05177	0.843898	1.31085
Glioma	CD62L- monocyte Absolute Count || id:ebi-a-GCST90001450	Weighted median	12	0.0629949	0.0981829	0.521128	-0.129443	0.255433	1.06502	0.878584	1.29102
Glioma	CD62L- monocyte Absolute Count || id:ebi-a-GCST90001450	Weighted mode	12	0.0542915	0.0899857	0.558521	-0.122081	0.230664	1.05579	0.885077	1.25944
Glioma	CD62L- monocyte %monocyte || id:ebi-a-GCST90001451	Inverse variance weighted	15	-0.0733718	0.140484	0.601476	-0.34872	0.201977	0.929255	0.70559	1.22382
Glioma	CD62L- monocyte %monocyte || id:ebi-a-GCST90001451	MR Egger	15	-0.516883	0.335643	0.147546	-1.17474	0.140977	0.596377	0.308898	1.1514
Glioma	CD62L- monocyte %monocyte || id:ebi-a-GCST90001451	Weighted median	15	-0.0679026	0.175713	0.69917	-0.4123	0.276495	0.934351	0.662126	1.3185
Glioma	CD62L- monocyte %monocyte || id:ebi-a-GCST90001451	Weighted mode	15	-0.131958	0.212465	0.544526	-0.548391	0.284474	0.876377	0.577879	1.32906
Glioma	CD11c+ CD62L- monocyte Absolute Count || id:ebi-a-GCST90001452	Inverse variance weighted	11	-0.127835	0.100153	0.201816	-0.324136	0.0684653	0.879998	0.723152	1.07086
Glioma	CD11c+ CD62L- monocyte Absolute Count || id:ebi-a-GCST90001452	MR Egger	11	-0.0321808	0.146766	0.831334	-0.319841	0.25548	0.968331	0.726264	1.29108
Glioma	CD11c+ CD62L- monocyte Absolute Count || id:ebi-a-GCST90001452	Weighted median	11	-0.0424038	0.118749	0.721026	-0.275152	0.190344	0.958483	0.759457	1.20967
Glioma	CD11c+ CD62L- monocyte Absolute Count || id:ebi-a-GCST90001452	Weighted mode	11	-0.0418747	0.102509	0.69152	-0.242793	0.159044	0.95899	0.784434	1.17239
Glioma	CD11c+ CD62L- monocyte %monocyte || id:ebi-a-GCST90001453	Inverse variance weighted	12	-0.130153	0.164816	0.42971	-0.453193	0.192886	0.877961	0.635596	1.21274
Glioma	CD11c+ CD62L- monocyte %monocyte || id:ebi-a-GCST90001453	MR Egger	12	-0.135903	0.363297	0.716154	-0.847966	0.57616	0.872928	0.428285	1.77919
Glioma	CD11c+ CD62L- monocyte %monocyte || id:ebi-a-GCST90001453	Weighted median	12	-0.119287	0.213036	0.575519	-0.536837	0.298262	0.887553	0.584594	1.34752
Glioma	CD11c+ CD62L- monocyte %monocyte || id:ebi-a-GCST90001453	Weighted mode	12	-0.0999475	0.253638	0.701072	-0.597078	0.397183	0.904885	0.550418	1.48763
Glioma	CD62L- HLA DR++ monocyte Absolute Count || id:ebi-a-GCST90001454	Inverse variance weighted	6	0.540358	0.347232	0.119664	-0.140217	1.22093	1.71662	0.869169	3.39035
Glioma	CD62L- HLA DR++ monocyte Absolute Count || id:ebi-a-GCST90001454	MR Egger	6	1.24784	0.94146	0.255661	-0.597418	3.09311	3.48282	0.550231	22.0454
Glioma	CD62L- HLA DR++ monocyte Absolute Count || id:ebi-a-GCST90001454	Weighted median	6	0.875574	0.334474	0.0088509	0.220004	1.53114	2.40025	1.24608	4.62346
Glioma	CD62L- HLA DR++ monocyte Absolute Count || id:ebi-a-GCST90001454	Weighted mode	6	0.942675	0.384548	0.0578378	0.188961	1.69639	2.56684	1.20799	5.45422
Glioma	CD62L- HLA DR++ monocyte %monocyte || id:ebi-a-GCST90001455	Inverse variance weighted	5	0.324003	0.261788	0.215844	-0.189101	0.837106	1.38265	0.827703	2.30967
Glioma	CD62L- HLA DR++ monocyte %monocyte || id:ebi-a-GCST90001455	MR Egger	5	0.216847	0.773061	0.797323	-1.29835	1.73205	1.24215	0.272981	5.65221
Glioma	CD62L- HLA DR++ monocyte %monocyte || id:ebi-a-GCST90001455	Weighted median	5	0.455168	0.324125	0.16023	-0.180117	1.09045	1.57644	0.835173	2.97562
Glioma	CD62L- HLA DR++ monocyte %monocyte || id:ebi-a-GCST90001455	Weighted mode	5	0.481767	0.361476	0.253455	-0.226726	1.19026	1.61893	0.797139	3.28793
Glioma	CD11c+ HLA DR++ monocyte Absolute Count || id:ebi-a-GCST90001456	Inverse variance weighted	10	0.0588652	0.172367	0.732719	-0.278974	0.396704	1.06063	0.75656	1.48692
Glioma	CD11c+ HLA DR++ monocyte Absolute Count || id:ebi-a-GCST90001456	MR Egger	10	-0.139017	0.294424	0.64942	-0.716088	0.438054	0.870213	0.48866	1.54969
Glioma	CD11c+ HLA DR++ monocyte Absolute Count || id:ebi-a-GCST90001456	Weighted median	10	-0.0214255	0.23796	0.928257	-0.487827	0.444976	0.978802	0.613959	1.56045
Glioma	CD11c+ HLA DR++ monocyte Absolute Count || id:ebi-a-GCST90001456	Weighted mode	10	-0.0798621	0.262565	0.76792	-0.594489	0.434765	0.923244	0.551845	1.5446
Glioma	CD11c+ HLA DR++ monocyte %monocyte || id:ebi-a-GCST90001457	Inverse variance weighted	12	0.101464	0.18801	0.589422	-0.267036	0.469964	1.10679	0.765646	1.59994
Glioma	CD11c+ HLA DR++ monocyte %monocyte || id:ebi-a-GCST90001457	MR Egger	12	-0.0818927	0.445261	0.857752	-0.954604	0.790818	0.921371	0.384965	2.2052
Glioma	CD11c+ HLA DR++ monocyte %monocyte || id:ebi-a-GCST90001457	Weighted median	12	0.0362257	0.248774	0.884224	-0.451371	0.523822	1.03689	0.636755	1.68847
Glioma	CD11c+ HLA DR++ monocyte %monocyte || id:ebi-a-GCST90001457	Weighted mode	12	0.00794259	0.275075	0.977482	-0.531204	0.54709	1.00797	0.587897	1.72822
Glioma	Myeloid Dendritic Cell Absolute Count || id:ebi-a-GCST90001458	Inverse variance weighted	12	0.0671484	0.12154	0.58062	-0.17107	0.305367	1.06945	0.842762	1.35712
Glioma	Myeloid Dendritic Cell Absolute Count || id:ebi-a-GCST90001458	MR Egger	12	-0.135102	0.189298	0.491733	-0.506127	0.235922	0.873626	0.602826	1.26608
Glioma	Myeloid Dendritic Cell Absolute Count || id:ebi-a-GCST90001458	Weighted median	12	0.0611014	0.157383	0.697843	-0.247369	0.369572	1.06301	0.780853	1.44711
Glioma	Myeloid Dendritic Cell Absolute Count || id:ebi-a-GCST90001458	Weighted mode	12	-0.00357304	0.155048	0.982027	-0.307468	0.300322	0.996433	0.735307	1.35029
Glioma	Myeloid Dendritic Cell %Dendritic Cell || id:ebi-a-GCST90001459	Inverse variance weighted (multiplicative random effects)	16	-0.0865339	0.169697	0.6101	-0.419141	0.246073	0.917104	0.657612	1.27899
Glioma	Myeloid Dendritic Cell %Dendritic Cell || id:ebi-a-GCST90001459	MR Egger	16	0.135182	0.298094	0.657147	-0.449082	0.719446	1.14475	0.638214	2.0533
Glioma	Myeloid Dendritic Cell %Dendritic Cell || id:ebi-a-GCST90001459	Weighted median	16	-0.109695	0.172657	0.52521	-0.448103	0.228713	0.896107	0.638839	1.25698
Glioma	Myeloid Dendritic Cell %Dendritic Cell || id:ebi-a-GCST90001459	Weighted mode	16	-0.080609	0.18305	0.665952	-0.439388	0.27817	0.922554	0.644431	1.32071
Glioma	Plasmacytoid Dendritic Cell Absolute Count || id:ebi-a-GCST90001460	Inverse variance weighted	17	-0.0133618	0.066264	0.840194	-0.143239	0.116516	0.986727	0.866547	1.12357
Glioma	Plasmacytoid Dendritic Cell Absolute Count || id:ebi-a-GCST90001460	MR Egger	17	-0.057315	0.0830007	0.500403	-0.219996	0.105366	0.944297	0.802522	1.11112
Glioma	Plasmacytoid Dendritic Cell Absolute Count || id:ebi-a-GCST90001460	Weighted median	17	-0.00101451	0.0869354	0.990689	-0.171408	0.169379	0.998986	0.842478	1.18457
Glioma	Plasmacytoid Dendritic Cell Absolute Count || id:ebi-a-GCST90001460	Weighted mode	17	-0.0175473	0.0798263	0.828793	-0.174007	0.138912	0.982606	0.840291	1.14902
Glioma	Dendritic Cell Absolute Count || id:ebi-a-GCST90001461	Inverse variance weighted	14	-0.0299538	0.132498	0.821148	-0.28965	0.229743	0.97049	0.748525	1.25828
Glioma	Dendritic Cell Absolute Count || id:ebi-a-GCST90001461	MR Egger	14	-0.0876061	0.2308	0.710892	-0.539973	0.364761	0.916122	0.582764	1.44017
Glioma	Dendritic Cell Absolute Count || id:ebi-a-GCST90001461	Weighted median	14	-0.0429825	0.181259	0.812553	-0.39825	0.312284	0.957928	0.671494	1.36654
Glioma	Dendritic Cell Absolute Count || id:ebi-a-GCST90001461	Weighted mode	14	-0.0145485	0.193263	0.941139	-0.393345	0.364248	0.985557	0.674796	1.43943
Glioma	CD62L- Dendritic Cell Absolute Count || id:ebi-a-GCST90001462	Inverse variance weighted	11	-0.027241	0.0717108	0.70404	-0.167794	0.113312	0.973127	0.845528	1.11998
Glioma	CD62L- Dendritic Cell Absolute Count || id:ebi-a-GCST90001462	MR Egger	11	0.0164025	0.0835171	0.848663	-0.147291	0.180096	1.01654	0.863043	1.19733
Glioma	CD62L- Dendritic Cell Absolute Count || id:ebi-a-GCST90001462	Weighted median	11	-0.0204531	0.080936	0.800495	-0.179088	0.138181	0.979755	0.836033	1.14818
Glioma	CD62L- Dendritic Cell Absolute Count || id:ebi-a-GCST90001462	Weighted mode	11	-0.0263082	0.0793357	0.747032	-0.181806	0.12919	0.974035	0.833763	1.13791
Glioma	CD62L- Dendritic Cell %Dendritic Cell || id:ebi-a-GCST90001463	Inverse variance weighted	13	-0.0487089	0.090158	0.589017	-0.225419	0.128001	0.952458	0.798182	1.13655
Glioma	CD62L- Dendritic Cell %Dendritic Cell || id:ebi-a-GCST90001463	MR Egger	13	0.0443344	0.119674	0.718074	-0.190226	0.278895	1.04533	0.826772	1.32167
Glioma	CD62L- Dendritic Cell %Dendritic Cell || id:ebi-a-GCST90001463	Weighted median	13	-0.0290263	0.11908	0.807421	-0.262423	0.204371	0.971391	0.769185	1.22675
Glioma	CD62L- Dendritic Cell %Dendritic Cell || id:ebi-a-GCST90001463	Weighted mode	13	-0.0432403	0.102979	0.681982	-0.245079	0.158598	0.957681	0.782643	1.17187
Glioma	CD86+ myeloid Dendritic Cell Absolute Count || id:ebi-a-GCST90001464	Inverse variance weighted	13	0.0140671	0.0967282	0.884372	-0.17552	0.203655	1.01417	0.83902	1.22587
Glioma	CD86+ myeloid Dendritic Cell Absolute Count || id:ebi-a-GCST90001464	MR Egger	13	0.00951659	0.12964	0.9428	-0.244578	0.263611	1.00956	0.783035	1.30162
Glioma	CD86+ myeloid Dendritic Cell Absolute Count || id:ebi-a-GCST90001464	Weighted median	13	0.00598471	0.095706	0.950139	-0.181599	0.193568	1.006	0.833936	1.21357
Glioma	CD86+ myeloid Dendritic Cell Absolute Count || id:ebi-a-GCST90001464	Weighted mode	13	0.00670354	0.0790237	0.933796	-0.148183	0.16159	1.00673	0.862273	1.17538
Glioma	CD86+ myeloid Dendritic Cell %Dendritic Cell || id:ebi-a-GCST90001465	Inverse variance weighted	15	0.00684357	0.0552596	0.901439	-0.101465	0.115152	1.00687	0.903513	1.12204
Glioma	CD86+ myeloid Dendritic Cell %Dendritic Cell || id:ebi-a-GCST90001465	MR Egger	15	0.0622144	0.0656327	0.36046	-0.0664257	0.190854	1.06419	0.935732	1.21028
Glioma	CD86+ myeloid Dendritic Cell %Dendritic Cell || id:ebi-a-GCST90001465	Weighted median	15	0.0258611	0.0758584	0.733169	-0.122821	0.174544	1.0262	0.884422	1.1907
[truncated: 2,604 more rows]

## Sheet: Table S5
Supplementary Table 5: Directional horizontal pleiotropy assessed by intercept term in MR Egger regression
[truncated: 729 more rows]

[truncated: 4 more sheets: Table S6, Table S7, Table S8, Table S9]
